# Supplementary material for: Targeting EGFR-binding protein SLC7A11 enhancing antitumor immunity of T cells via inducing MHC-I antigen presentation in nasopharyngeal carcinoma
Source: Cell Death Dis. 2025 Jan 16;16(1):21. doi: 10.1038/s41419-024-07327-9 (PMC11739652; doi:10.1038/s41419-024-07327-9)
Supplement: Supplementary file 6 — The phosphorylated protein changes post-sorafenib [file 41419_2024_7327_MOESM6_ESM.xlsx]

## Sheet: Soraf.vs.Ctrl
Gene name	position	Ctrl	Soraf	fc	FC=2.0
TFE3	S556	637259	2466051	3.86978	Up
TFE3	S560	637259	2466051	3.86978	Up
HCP1	S4	9309.84	560910	60.2492	Up
TAOK1	S445	410367	876050	2.1348	Up
SNRP70	S320	3176047	7517829	2.36704	Up
AKT1S1	T246	3.2361e+06	8.22995e+06	2.54317	Up
NUP153	S188	9309.84	2344189	251.797	Up
NUP153	S189	9309.84	2344189	251.797	Up
NUP153	S192	9309.84	2344189	251.797	Up
NUP153	S614	9309.84	1.03115e+06	110.76	Up
NUP153	S619	9309.84	1.03115e+06	110.76	Up
HMGCS1	S495	1.96547e+06	8.23228e+06	4.18845	Up
PPP1R13L	S110	9309.84	1.04524e+06	112.273	Up
PPP1R13L	S113	9309.84	1.04524e+06	112.273	Up
PPP1R13L	S567	9309.84	1.42882e+06	153.474	Up
XRCC1	T257	413281	1.35265e+06	3.27295	Up
SLC38A2	S18	1.3239e+07	5.76152e+07	4.35192	Up
SLC38A2	S19	1.3239e+07	5.76152e+07	4.35192	Up
SLC38A2	Y41	584722	2231623	3.81655	Up
SLC38A1	S25	399845	4.02986e+06	10.0786	Up
SLC38A1	S28	399845	4.02986e+06	10.0786	Up
RACGAP1	T580	9309.84	647838	69.5864	Up
LASP1	T104	1.03993e+06	4050059	3.89453	Up
HNRPK	S379	436633	1.23542e+06	2.82941	Up
TJP2	S1156	9309.84	1131998	121.592	Up
TJP2	T925	418537	838424	2.00323	Up
RAD18	S103	9309.84	2.48794e+06	267.238	Up
RAD18	S322	9309.84	546666	58.7192	Up
TBC1D5	S541	9309.84	1.04244e+06	111.972	Up
TBC1D5	S544	9309.84	1.04244e+06	111.972	Up
CDCP1	Y707	1.96111e+06	4.08065e+06	2.08079	Up
DAG1	T790	910617	10691693	11.7412	Up
TMEM115	S320	9309.84	1.57169e+06	168.82	Up
TMEM115	T329	9309.84	1.57169e+06	168.82	Up
YAP1	S138	187454	393595	2.09969	Up
YAP1	S61	1.00104e+06	2.78638e+06	2.78347	Up
EEF1B2	T87	1.0759e+06	4868338	4.5249	Up
HRB	S112	1.11032e+06	4153754	3.74104	Up
HRB	T108	1.11032e+06	4153754	3.74104	Up
TNRC15	S30	269777	805078	2.98424	Up
hCG_2039447	S82	472530	1.26528e+06	2.67767	Up
hCG_2039447	S83	472530	1.26528e+06	2.67767	Up
MARK2	S422	1.2658e+06	2.8306e+06	2.23621	Up
NUMA1	S1977	9309.84	1459828	156.805	Up
NUMA1	T1986	9309.84	1459828	156.805	Up
EIF3S1	S11	49710.2	105609	2.1245	Up
CPSF2	S419	4.3175e+06	1.18431e+07	2.74305	Up
CPSF2	S420	4.3175e+06	1.18431e+07	2.74305	Up
CPSF2	S423	4.3175e+06	1.18431e+07	2.74305	Up
DYNC1LI2	S443	398166	1.57668e+06	3.95985	Up
DYNC1LI2	S446	398166	1.57668e+06	3.95985	Up
MET	T995	106388	311769	2.93049	Up
YIPF2	S3	94184.4	793069	8.42039	Up
EIF3S9	S164	9309.84	3.26652e+06	350.867	Up
EIF3S9	S95	4.73345e+06	1.3351e+07	2.82056	Up
GAPVD1	S757	9309.84	156708	16.8325	Up
GAPVD1	S758	9309.84	156708	16.8325	Up
STOM	S244	9309.84	1.19517e+06	128.378	Up
ITGB4	S1384	1.21351e+06	2614709	2.15467	Up
ITGB4	S1387	1.15625e+07	28380537	2.45453	Up
ITGB4	S1428	4.61562e+06	9.27086e+06	2.00858	Up
ITGB4	S1431	4.61562e+06	9.27086e+06	2.00858	Up
ITGB4	S1445	9309.84	1.15002e+06	123.528	Up
ITGB4	S1447	9309.84	1.15002e+06	123.528	Up
ITGB4	T1435	441489	1.7233e+06	3.90338	Up
SAP30BP	S43	2810800	7.16648e+06	2.54962	Up
CDCA7L	S105	9309.84	2.78757e+06	299.422	Up
CDCA7L	S108	9309.84	2.78757e+06	299.422	Up
CDCA7L	S261	9309.84	398926	42.8499	Up
CDC2L5	S1054	9309.84	723096	77.6701	Up
CDC2L5	S315	380936	1.24019e+06	3.25565	Up
CDC2L5	S317	380936	1.24019e+06	3.25565	Up
CDC2L5	S325	380936	1.24019e+06	3.25565	Up
CDC2L5	S395	1.44971e+06	5.70242e+06	3.9335	Up
CDC2L5	S436	847743	1.90075e+06	2.24213	Up
CDC2L5	S437	847743	1.90075e+06	2.24213	Up
CDC2L5	S439	847743	1.90075e+06	2.24213	Up
MAP1B	S1396	9309.84	164181	17.6352	Up
MAP1B	S1400	9309.84	164181	17.6352	Up
ATP11C	S442	9309.84	72020.9	7.736	Up
VGLL4	S54	9309.84	496880	53.3714	Up
KIDINS220	S438	1.41368e+06	3.20112e+06	2.26438	Up
ZMYND8	S427	1.54549e+06	5597612	3.6219	Up
ZMYND8	T437	1.54549e+06	5597612	3.6219	Up
FAM83D	S488	314369	670882	2.13406	Up
FAM83D	S492	314369	670882	2.13406	Up
PTGES3	S152	9309.84	320983	34.4778	Up
PTGES3	S155	9309.84	320983	34.4778	Up
TMEM154	S134	571650	1.67072e+06	2.92263	Up
NOLC1	S406	424137	1.20377e+06	2.83817	Up
NOLC1	T616	6578367	18933344	2.87812	Up
NOLC1	T619	6578367	18933344	2.87812	Up
SRCAP	S2466	844196	1.93014e+06	2.28637	Up
SRCAP	S2528	659250	2.32128e+06	3.52109	Up
SRCAP	S2531	659250	2.32128e+06	3.52109	Up
SRCAP	S2902	9309.84	965394	103.696	Up
SRCAP	S2918	9309.84	965394	103.696	Up
SRCAP	T375	9309.84	4.37099e+06	469.502	Up
NCAPH2	S246	536034	1.34764e+06	2.51409	Up
PPAN-P2RY11	S240	1.13956e+06	3.02637e+06	2.65573	Up
JADE2	S12	832914	1.74244e+06	2.09199	Up
JADE2	S9	832914	1.74244e+06	2.09199	Up
CHTF18	T248	259693	963936	3.71183	Up
MAPT	S731	1.39136e+06	2846192	2.04562	Up
MAPT	S735	1.39136e+06	2846192	2.04562	Up
CRYBG1	S489	800978	1.79248e+06	2.23786	Up
ETV6	S22	466592	933640	2.00097	Up
ETV6	T18	466592	933640	2.00097	Up
KRT6A	S19	1.20423e+06	2.97789e+06	2.47286	Up
KRT6A	S22	1.20423e+06	2.97789e+06	2.47286	Up
KRT6A	S37	10062209	30886404	3.06955	Up
KRT6A	S60	3.08825e+07	1.08435e+08	3.51122	Up
PLEKHG3	S597	526540	1.06673e+06	2.02592	Up
PLEKHG3	S598	526540	1.06673e+06	2.02592	Up
0	S251	9309.84	1.10146e+06	118.312	Up
0	S259	9309.84	1.10146e+06	118.312	Up
0	S130	1.15592e+06	3.81193e+06	3.29774	Up
EHBP1	S1000	221009	453876	2.05365	Up
EHBP1	S397	383472	5.08516e+06	13.2608	Up
0	S1101	4.37191e+07	1.04492e+08	2.39008	Up
0	S1102	4.37191e+07	1.04492e+08	2.39008	Up
0	S1103	4.37191e+07	1.04492e+08	2.39008	Up
0	S1326	5420762	12518422	2.30935	Up
0	S1497	5.10488e+06	1.56745e+07	3.07049	Up
0	S1499	5.10488e+06	1.56745e+07	3.07049	Up
0	S1502	5.10488e+06	1.56745e+07	3.07049	Up
0	S1582	9309.84	447149	48.0297	Up
0	S2030	58814758	120378600	2.04674	Up
0	S2121	9309.84	786370	84.4666	Up
0	S2123	9309.84	786370	84.4666	Up
0	S2690	457162	8935786	19.5462	Up
0	S2692	457162	8935786	19.5462	Up
0	S2694	457162	8935786	19.5462	Up
0	S854	9309.84	1.3849e+06	148.757	Up
0	S875	1.75612e+06	4949589	2.81848	Up
0	S876	1.75612e+06	4949589	2.81848	Up
0	S950	783396	5.01641e+06	6.40341	Up
0	S952	783396	5.01641e+06	6.40341	Up
0	S954	783396	5.01641e+06	6.40341	Up
0	T2289	321345	1.71678e+06	5.34248	Up
0	T856	9309.84	1.3849e+06	148.757	Up
RANBP1	S14	4.49208e+06	1.29402e+07	2.88067	Up
RANBP1	S21	608000	2.25787e+06	3.71361	Up
RANBP1	T13	4.49208e+06	1.29402e+07	2.88067	Up
FARP1	T24	1.41679e+06	3.28777e+06	2.32058	Up
RAPGEF1	S328	9309.84	2.19366e+06	235.629	Up
DHX16	S46	3222357	6760521	2.098	Up
DHX16	S47	3222357	6760521	2.098	Up
0	T48	550174	1.68953e+06	3.0709	Up
0	T199	9309.84	1.05058e+06	112.847	Up
0	S1081	3.02311e+06	7.86276e+06	2.60089	Up
0	S1088	3.02311e+06	7.86276e+06	2.60089	Up
0	S1143	9309.84	944540	101.456	Up
0	S760	403254	2.3061e+06	5.71874	Up
0	S402	66458.6	209064	3.14578	Up
0	S485	9309.84	1.44651e+06	155.374	Up
0	T404	66458.6	209064	3.14578	Up
0	T449	1.69934e+07	35553830	2.09221	Up
0	T455	1.69934e+07	35553830	2.09221	Up
0	T378	9309.84	680931	73.141	Up
KSR1	S448	9309.84	1.07302e+06	115.257	Up
EPB41	S121	390475	846086	2.16681	Up
CCDC82	S219	9309.84	910175	97.7648	Up
CCDC82	S220	9309.84	910175	97.7648	Up
LRGUK	T849	3220691	7.0993e+06	2.20428	Up
NAV3	S745	9309.84	810743	87.0845	Up
CHD4	T1540	9309.84	3.31271e+06	355.829	Up
ARHGEF11	S663	535958	1.18395e+06	2.20903	Up
ARHGEF11	T668	535958	1.18395e+06	2.20903	Up
ARHGAP32	S47	598054	1.26983e+06	2.12327	Up
ARHGAP32	S892	1.0314e+06	2.06894e+06	2.00596	Up
SYDE1	S231	9309.84	1.98358e+06	213.063	Up
SYDE1	S235	9309.84	1.98358e+06	213.063	Up
SYDE1	S244	9309.84	1.98358e+06	213.063	Up
SYDE1	S683	9309.84	1072121	115.16	Up
ARHGAP12	S213	9309.84	1.50779e+06	161.957	Up
CTNNA1	T658	9309.84	1408750	151.318	Up
BRCA1	S1187	343377	1.16861e+06	3.40329	Up
BRCA1	S395	697864	1.65865e+06	2.37675	Up
BRCA1	S398	697864	1.65865e+06	2.37675	Up
SSR1	S268	104624	329246	3.14695	Up
MCM4	S131	9309.84	234273	25.164	Up
SEC16A	S148	851286	1.87488e+06	2.20241	Up
KIF18B	S501	9309.84	2.56767e+06	275.802	Up
TMEM87B	S494	9309.84	1.58367e+06	170.107	Up
TMEM87B	S496	9309.84	1.58367e+06	170.107	Up
TMEM87B	S534	269801	921017	3.41369	Up
ESYT2	S609	9309.84	2.44354e+06	262.468	Up
ESYT2	S612	9309.84	2.44354e+06	262.468	Up
ESYT2	T629	486296	1.41916e+06	2.91831	Up
HCAR3	S326	9309.84	681805	73.2349	Up
HCAR3	T327	9309.84	681805	73.2349	Up
0	S25	9309.84	1.85484e+06	199.235	Up
0	T21	9309.84	1.85484e+06	199.235	Up
NELFB	S605	9309.84	377430	40.541	Up
LMNA	S22	3.31766e+06	19321152	5.82372	Up
LMNA	S619	9309.84	2.17019e+06	233.107	Up
LMNA	T19	3.31766e+06	19321152	5.82372	Up
INF2	S1194	1.40783e+06	3.4935e+06	2.48147	Up
TRIP12	S1111	9309.84	1.02537e+06	110.139	Up
PSEN2	S19	2892354	7633649	2.63925	Up
LAS1L	S119	473136	1.19621e+06	2.52826	Up
LAS1L	S122	473136	1.19621e+06	2.52826	Up
NONO	T480	193246	622666	3.22215	Up
CANX	S588	6.30548e+06	1.29858e+07	2.05945	Up
KMT2C	S2860	171180	347824	2.03192	Up
KMT2C	S2873	171180	347824	2.03192	Up
AATF	S316	1.53573e+07	3.18919e+07	2.07667	Up
AATF	S320	1.53573e+07	3.18919e+07	2.07667	Up
AATF	S321	1.53573e+07	3.18919e+07	2.07667	Up
TAF1	S525	61206.5	216461	3.53657	Up
ARHGAP21	S1851	723972	1.61782e+06	2.23464	Up
EDC4	S723	9309.84	411221	44.1706	Up
KDM1A	S131	4.78606e+06	1.09067e+07	2.27886	Up
KDM1A	S69	9309.84	212459	22.8209	Up
NF1	S731	1.27277e+06	3019464	2.37235	Up
SETD2	S1380	9309.84	955393	102.622	Up
SETD2	S288	9309.84	1.74585e+06	187.527	Up
SETD2	T1794	9309.84	245721	26.3937	Up
EIF4G3	S1719	9309.84	1.26009e+06	135.351	Up
GTF2I	T678	9309.84	2.72997e+06	293.235	Up
FKBP15	S1156	3.68194e+06	10792858	2.93129	Up
FKBP15	S1158	3.68194e+06	10792858	2.93129	Up
FKBP15	S320	9309.84	64631.6	6.94229	Up
FKBP15	S973	9309.84	330983	35.5519	Up
KMT2A	S153	9309.84	282862	30.3831	Up
TANC2	S84	9309.84	1.25245e+06	134.529	Up
TANC2	S88	9309.84	1.25245e+06	134.529	Up
DOT1L	S902	964213	2.72253e+06	2.82357	Up
GOLGA2	S37	450406	1.02591e+06	2.27775	Up
MYCBP2	S2712	537993	1.33059e+06	2.47325	Up
MYCBP2	S2714	537993	1.33059e+06	2.47325	Up
ENAH	S614	9309.84	806691	86.6493	Up
FANCM	S1006	9309.84	900328	96.7071	Up
FANCM	S1007	9309.84	900328	96.7071	Up
KIAA0319L	T683	264728	613726	2.31833	Up
USP28	S520	9309.84	518434	55.6867	Up
TCIRG1	S668	415462	878526	2.11457	Up
PRPF40A	S912	637940	1.55937e+06	2.44439	Up
PCDH7	S982	1.85971e+06	6.02272e+06	3.23852	Up
PCDH7	S989	1.85971e+06	6.02272e+06	3.23852	Up
ERBIN	S1015	245171	651878	2.65887	Up
ERBIN	S1158	668531	2.03659e+06	3.04637	Up
ERBIN	S598	9309.84	3.28434e+06	352.782	Up
GOLGA4	S41	4.22553e+06	11448375	2.70934	Up
NOP10	S37	9309.84	796015	85.5026	Up
LSR	S377	1.23638e+06	2.73741e+06	2.21405	Up
DPF2	S200	9309.84	420510	45.1684	Up
DPF2	T176	222937	698794	3.1345	Up
FIP1L1	T471	9309.84	438713	47.1236	Up
UPF1	S1111	933398	2.63923e+06	2.82755	Up
MGA	T1416	9309.84	1.11663e+06	119.941	Up
SRRM1	S754	504368	2.71914e+06	5.39119	Up
SRRM1	S763	682341	4.20112e+06	6.15692	Up
SRRM1	S885	46529847	1.43123e+08	3.07593	Up
SRRM1	T883	46529847	1.43123e+08	3.07593	Up
RPS6	S235	92356326	192755488	2.08708	Up
RPS6	S236	92356326	192755488	2.08708	Up
RPS6	S240	92356326	192755488	2.08708	Up
RPS6	S244	2.8469e+06	6.28567e+06	2.2079	Up
FAM234B	S62	3.68935e+06	1.31132e+07	3.55435	Up
JMJD1B	S534	61702.9	5306807	86.0058	Up
ATRX	T591	3253863	6862568	2.10905	Up
DNAJC1	S148	3455865	7329097	2.12077	Up
DNAJC1	S149	3455865	7329097	2.12077	Up
MLF1IP	S136	9309.84	1.40811e+06	151.25	Up
MLF1IP	S139	9309.84	1.40811e+06	151.25	Up
ENSA	S90	2240368	7696672	3.43545	Up
PIP5K1A	S456	9309.84	548270	58.8915	Up
SYNPO	S589	353062	837997	2.37351	Up
SYNPO	S784	9309.84	386550	41.5206	Up
0	S210	6.47451e+06	1.50928e+07	2.33111	Up
0	S1444	9309.84	574924	61.7545	Up
0	S380	9309.84	1.6577e+06	178.059	Up
0	T271	4.57344e+07	9.41147e+07	2.05785	Up
0	S301	7.20258e+06	2.53236e+07	3.5159	Up
0	S323	138868	1.02722e+06	7.39707	Up
0	S449	9309.84	1.07243e+06	115.193	Up
0	S485	527848	2.62155e+06	4.96648	Up
0	T320	138868	1.02722e+06	7.39707	Up
0	S40	9309.84	1.49374e+06	160.447	Up
0	S6	9309.84	830515	89.2083	Up
0	T991	11151831	24202994	2.17032	Up
0	S655	1.33124e+06	2.84971e+06	2.14064	Up
0	S657	1.33124e+06	2.84971e+06	2.14064	Up
0	S253	3.24074e+06	14005176	4.32159	Up
0	S260	3.24074e+06	14005176	4.32159	Up
0	S19	1.13203e+07	2.55021e+07	2.25277	Up
AFDN	S1042	9309.84	2453401	263.528	Up
AFDN	S1471	2659445	5406828	2.03307	Up
AFDN	S1739	9309.84	1291660	138.741	Up
AFDN	S1756	1374201	4553961	3.3139	Up
AFDN	T1289	9309.84	617042	66.2785	Up
MATR3	S211	500501	1.20208e+06	2.40176	Up
PDS5B	S136	9309.84	1.2287e+07	1319.79	Up
MICALL1	T467	9309.84	812592	87.2831	Up
URCC5	S65	9309.84	1.02385e+06	109.975	Up
0	S606	9309.84	243464	26.1513	Up
0	S504	9309.84	1.53546e+06	164.929	Up
0	S370	931597	2.69745e+06	2.89551	Up
0	S372	931597	2.69745e+06	2.89551	Up
0	S350	55291.8	212197	3.83776	Up
0	S233	566099	2.0494e+06	3.62021	Up
0	S363	1.56849e+06	4328913	2.75993	Up
0	S380	9309.84	4.71813e+06	506.79	Up
0	S681	9309.84	575861	61.8551	Up
0	T51	9309.84	2.10359e+06	225.953	Up
0	T53	9309.84	2.10359e+06	225.953	Up
0	S248	600619	6.3074e+06	10.5015	Up
0	S254	600619	6.3074e+06	10.5015	Up
0	S255	600619	6.3074e+06	10.5015	Up
0	S33	8.15986e+06	18485687	2.26544	Up
0	S665	9309.84	4.01865e+06	431.656	Up
BCL2L13	S321	9309.84	1.14158e+06	122.621	Up
0	S25	343856	2.33873e+06	6.80148	Up
0	T331	281552	683397	2.42725	Up
0	S504	9309.84	606122	65.1055	Up
0	S327	93341.5	248992	2.66754	Up
0	S347	9309.84	955644	102.649	Up
0	S65	821341	1.68636e+06	2.05318	Up
0	T72	821341	1.68636e+06	2.05318	Up
0	S538	9309.84	734837	78.9313	Up
0	S253	9309.84	393932	42.3135	Up
0	T734	228456	574087	2.5129	Up
0	S668	9309.84	181577	19.5037	Up
0	S116	968094	2.9866e+06	3.08503	Up
0	T85	9309.84	735669	79.0205	Up
0	S395	9309.84	790270	84.8855	Up
0	T277	332098	831671	2.50429	Up
0	S340	9309.84	1.71344e+06	184.046	Up
0	S344	9309.84	1.71344e+06	184.046	Up
0	S199	462948	1.27617e+06	2.75663	Up
0	T475	9309.84	1.33821e+06	143.742	Up
0	T377	9309.84	152418	16.3717	Up
0	T385	3.62255e+06	9569754	2.64172	Up
0	T396	3.62255e+06	9569754	2.64172	Up
0	S105	9309.84	67943	7.29798	Up
0	S304	9309.84	3.06624e+06	329.355	Up
0	S819	775738	3.50734e+06	4.52129	Up
0	T776	9309.84	1.83215e+06	196.797	Up
0	T779	9309.84	1.83215e+06	196.797	Up
0	T818	775738	3.50734e+06	4.52129	Up
0	S134	1.2653e+06	2.85428e+06	2.25581	Up
0	S139	1.2653e+06	2.85428e+06	2.25581	Up
0	S140	1.2653e+06	2.85428e+06	2.25581	Up
0	S977	261875	1.38905e+06	5.30425	Up
0	S489	858927	3.64712e+06	4.24613	Up
0	S105	18619.7	55181.2	2.9636	Up
0	S123	18619.7	55181.2	2.9636	Up
0	S623	1.5083e+06	3.03905e+06	2.01489	Up
0	S639	9309.84	539658	57.9664	Up
0	S374	9309.84	608754	65.3883	Up
0	S704	5.43892e+06	13159126	2.41944	Up
0	S310	9309.84	664415	71.3669	Up
0	S311	9309.84	664415	71.3669	Up
0	S76	9309.84	397715	42.7198	Up
0	S371	9309.84	1652542	177.505	Up
0	S374	9309.84	1652542	177.505	Up
0	S429	9309.84	965474	103.705	Up
0	S443	617894	2.05661e+06	3.32842	Up
0	S444	617894	2.05661e+06	3.32842	Up
0	S353	9309.84	1292412	138.822	Up
0	S304	424173	1.19929e+06	2.82737	Up
0	S345	1.49822e+06	5.45316e+06	3.63975	Up
0	T319	827344	3654783	4.41749	Up
0	S144	5.7371e+06	1.17011e+07	2.03955	Up
0	S611	9309.84	1.33221e+06	143.097	Up
0	S284	6.66789e+06	1.41875e+07	2.12774	Up
0	S291	666103	6.99851e+06	10.5066	Up
0	T152	9309.84	1.96576e+06	211.149	Up
0	T154	9309.84	1.96576e+06	211.149	Up
0	T624	9309.84	1.32757e+06	142.599	Up
0	S395	9309.84	1.52254e+06	163.541	Up
0	S119	9309.84	2.14836e+06	230.762	Up
0	S308	306666	987559	3.22031	Up
0	S355	371199	1.11675e+06	3.00851	Up
0	S359	371199	1.11675e+06	3.00851	Up
0	S251	9309.84	1.91103e+06	205.27	Up
0	S392	79064.9	268015	3.38981	Up
0	S100	9309.84	3.26122e+06	350.298	Up
0	S13	9309.84	205928	22.1194	Up
0	S24	9309.84	205928	22.1194	Up
0	S556	9309.84	3.04724e+06	327.314	Up
0	S558	9309.84	3.04724e+06	327.314	Up
0	S6	9309.84	205928	22.1194	Up
0	S102	9309.84	796663	85.5721	Up
0	S103	9309.84	796663	85.5721	Up
HNRNPC	S31	9309.84	826729	88.8017	Up
0	S211	407759	4.00025e+06	9.81033	Up
0	S252	320229	1.26501e+06	3.95034	Up
0	T214	407759	4.00025e+06	9.81033	Up
0	S353	9309.84	1.08586e+06	116.636	Up
0	S519	4.22584e+06	8740238	2.06829	Up
0	S522	9309.84	4142344	444.943	Up
0	S523	4.22584e+06	8740238	2.06829	Up
0	S128	44242.7	145534	3.28945	Up
0	S19	325580	924060	2.8382	Up
PES1	T285	9309.84	1.85255e+06	198.988	Up
0	S184	404469	1.27958e+06	3.16359	Up
0	S185	404469	1.27958e+06	3.16359	Up
0	S186	404469	1.27958e+06	3.16359	Up
0	S48	489339	1.07633e+06	2.19957	Up
0	S49	489339	1.07633e+06	2.19957	Up
0	S251	341742	857530	2.50929	Up
0	S412	69055.3	245375	3.55331	Up
0	S284	9309.84	624882	67.1206	Up
0	S288	9309.84	624882	67.1206	Up
0	T291	9309.84	624882	67.1206	Up
0	S10	209203	786841	3.76113	Up
0	S1243	699965	4208202	6.01202	Up
0	S1259	699965	4208202	6.01202	Up
0	T1246	699965	4208202	6.01202	Up
0	T1257	781632	5421864	6.9366	Up
0	S358	9309.84	734439	78.8884	Up
0	S362	9309.84	734439	78.8884	Up
0	S366	9309.84	734439	78.8884	Up
0	S141	9309.84	247924	26.6303	Up
0	S145	9309.84	247924	26.6303	Up
0	S82	77886.3	1.04246e+06	13.3843	Up
0	T59	242917	514205	2.11679	Up
0	S25	9309.84	648406	69.6474	Up
PODXL	T514	1.25771e+06	3079868	2.44879	Up
ADCY3	S525	9309.84	950832	102.132	Up
PCDH9	S932	307382	705495	2.29517	Up
AIDA	S144	9309.84	438798	47.1327	Up
NPAT	S774	9309.84	62195.7	6.68064	Up
NPAT	S779	9309.84	62195.7	6.68064	Up
IL4R	S470	9309.84	624722	67.1034	Up
WIZ	S308	1.14611e+06	2.6936e+06	2.3502	Up
WIZ	S315	1.14611e+06	2.6936e+06	2.3502	Up
PCM1	S69	570024	1.62093e+06	2.84361	Up
WDR79	S54	9309.84	193778	20.8143	Up
TMEM238	S175	1.60287e+06	5306725	3.31077	Up
TOX4	S211	3.41955e+06	7261267	2.12346	Up
CTNND1	S230	1.1125e+07	2.58219e+07	2.32107	Up
CTNND1	S268	4.47976e+06	1.25473e+07	2.80088	Up
CTNND1	S269	4.47976e+06	1.25473e+07	2.80088	Up
CTNND1	S288	895556	2.21592e+06	2.47435	Up
CTNND1	S346	2614153	21717464	8.30765	Up
CTNND1	S349	2.31654e+07	5.23876e+07	2.26146	Up
CTNND1	S352	2.31654e+07	5.23876e+07	2.26146	Up
CTNND1	T916	173822	593114	3.4122	Up
PRR11	T33	313241	896856	2.86315	Up
MAP7D1	S544	9309.84	566838	60.8859	Up
MAP7D1	S548	9309.84	566838	60.8859	Up
MAP7D1	S93	431016	1.19211e+06	2.76583	Up
DDX46	S295	9309.84	672576	72.2435	Up
DDX46	S296	9309.84	672576	72.2435	Up
DDX46	S804	5.36901e+06	1.39791e+07	2.60366	Up
DDX46	T312	9309.84	68860.1	7.39648	Up
KIAA1539	S254	408898	904925	2.21308	Up
KIAA1539	S255	408898	904925	2.21308	Up
N-PAC	S152	2.07864e+06	4.35472e+06	2.09499	Up
NES	S1409	9309.84	2.40655e+06	258.495	Up
NES	S1418	9309.84	2.40655e+06	258.495	Up
FAM169A	S318	9309.84	1.72718e+06	185.522	Up
FAM169A	S319	9309.84	1.72718e+06	185.522	Up
SLCO4A1	S40	1.32333e+06	10788494	8.15252	Up
SLCO4A1	S43	1.32333e+06	10788494	8.15252	Up
SLCO4A1	S46	9309.84	1.68607e+06	181.107	Up
SLCO4A1	S50	9309.84	1.68607e+06	181.107	Up
FAM91A1	S332	179663	366758	2.04136	Up
WASHC2A	S802	9309.84	210460	22.6061	Up
TCOF1	T1208	230734	493792	2.1401	Up
TCOF1	T1270	589934	1.68154e+06	2.85039	Up
TCOF1	T249	629656	2.05315e+06	3.26075	Up
TCOF1	T533	543406	1.84126e+06	3.38838	Up
CLASP2	S604	9309.84	2.05248e+06	220.464	Up
EIF4B	S418	9309.84	842072	90.4496	Up
EIF4B	S425	4187109	1.00427e+07	2.39849	Up
EIF4B	T420	9309.84	842072	90.4496	Up
CAV2	S18	319573	1.59112e+06	4.97888	Up
CAV2	S20	6.36918e+07	1.47434e+08	2.3148	Up
CAV2	S23	6.36918e+07	1.47434e+08	2.3148	Up
NCAPH	S70	9309.84	1.61448e+06	173.416	Up
NCAPH	S76	630621	1.55335e+06	2.4632	Up
ITPRID2	S1109	9309.84	4542360	487.91	Up
ITPRID2	S1143	4.00642e+06	8.2528e+06	2.0599	Up
ITPRID2	S1152	4.00642e+06	8.2528e+06	2.0599	Up
ITPRID2	S273	1.27861e+06	3.93182e+06	3.07508	Up
ITPRID2	S803	971626	1.99043e+06	2.04856	Up
ITPRID2	T1110	9309.84	4542360	487.91	Up
ITPRID2	T1134	1.24644e+06	6.28178e+06	5.03979	Up
ITPRID2	T1146	4.00642e+06	8.2528e+06	2.0599	Up
LMO7	S1085	733459	6.94502e+06	9.46885	Up
LMO7	S1108	7.65312e+06	1.77285e+07	2.31651	Up
LMO7	S1178	2.00623e+06	4186079	2.08654	Up
LMO7	S185	5285268	12541423	2.3729	Up
LMO7	S251	9.93207e+06	2.29478e+07	2.31047	Up
LMO7	S269	1.37303e+07	3.16836e+07	2.30756	Up
LMO7	S316	9309.84	440235	47.2871	Up
LMO7	S370	698343	1.77208e+06	2.53755	Up
LMO7	S430	47880.4	119377	2.49324	Up
LMO7	S438	47880.4	119377	2.49324	Up
LMO7	S609	1.21794e+06	2.54973e+06	2.09348	Up
LMO7	T318	9309.84	7.19329e+06	772.654	Up
LMO7	T497	706331	6.75368e+06	9.56163	Up
RRP8	S62	1.86794e+06	5.78229e+06	3.09554	Up
RRP8	S64	1.86794e+06	5.78229e+06	3.09554	Up
BCL7B	S145	9309.84	167510	17.9928	Up
0	S476	71352.5	272639	3.82101	Up
PXN	S320	360629	1.42312e+06	3.94622	Up
DSTN	S3	1.03433e+06	2.19339e+06	2.12059	Up
RPS6KC1	S486	9309.84	531166	57.0542	Up
ZNF655	S12	9309.84	3186667	342.29	Up
CDCA3	S29	172674	835021	4.83583	Up
CDCA3	T37	9309.84	1.81719e+06	195.19	Up
PHRF1	S1357	7.60379e+06	22621236	2.97499	Up
PPHLN1	S134	9309.84	2.26036e+06	242.792	Up
PPHLN1	S62	9309.84	708996	76.1556	Up
PPHLN1	T137	9309.84	2.26036e+06	242.792	Up
TJP1	S224	9309.84	9.03008e+06	969.95	Up
TJP1	S390	792130	2.37355e+06	2.99642	Up
TJP1	S393	792130	2.37355e+06	2.99642	Up
TJP1	S396	792130	2.37355e+06	2.99642	Up
TJP1	T961	715571	1612812	2.25388	Up
FAM177A1	S38	728636	2.38522e+06	3.27355	Up
FAM177A1	T39	728636	2.38522e+06	3.27355	Up
MIA2	S1083	364014	1.06696e+06	2.93109	Up
MIA2	S1125	9309.84	606134	65.1068	Up
MIA2	S1170	15086529	30835988	2.04394	Up
MIA2	S1182	1.39161e+06	4.69235e+06	3.37188	Up
KLC1	S521	923886	2.66998e+06	2.88994	Up
KLC1	S524	923886	2.66998e+06	2.88994	Up
KLC1	S591	298066	800702	2.68633	Up
NEMF	S705	9309.84	781135	83.9042	Up
NEMF	S706	9309.84	781135	83.9042	Up
SLC12A2	T212	9309.84	1.98439e+06	213.149	Up
SLC12A2	T217	9309.84	1.98439e+06	213.149	Up
TMPO	S266	9309.84	176519	18.9605	Up
TMPO	S345	4.07516e+06	12607224	3.09368	Up
PHF8	S818	9309.84	1.23261e+06	132.398	Up
STIM2	S639	1.88166e+06	4.37631e+06	2.32577	Up
CENPC	S84	9309.84	583810	62.7089	Up
NEDD4	S261	9309.84	508745	54.646	Up
DEK	S51	551878	2500878	4.53158	Up
BOD1L1	S2779	840456	1.77526e+06	2.11225	Up
BOD1L1	S2780	840456	1.77526e+06	2.11225	Up
BOD1L1	S482	1.28944e+06	5.87524e+06	4.55642	Up
BOD1L1	S484	1.28944e+06	5.87524e+06	4.55642	Up
ZNF592	S145	9309.84	375345	40.3171	Up
ZNF592	S146	9309.84	375345	40.3171	Up
EIF2AK4	S36	9309.84	283611	30.4635	Up
MYO1E	S19	9309.84	219253	23.5506	Up
JPT2	S97	9309.84	1.48138e+06	159.12	Up
NHERF2	T8	9309.84	1.86788e+06	200.635	Up
MPHOSPH6	S81	938874	3.31273e+06	3.52841	Up
MAST4	S427	250027	715248	2.86068	Up
MAST4	S434	9309.84	1.07782e+06	115.772	Up
SLC4A7	S761	9309.84	369649	39.7052	Up
KDM2A	S718	84304.4	179939	2.1344	Up
KDM2A	S731	9309.84	116352	12.4978	Up
KDM2A	T550	9309.84	983659	105.658	Up
KDM2A	T713	84304.4	179939	2.1344	Up
CLIP1	S348	9309.84	836196	89.8185	Up
BAZ2A	S1748	448360	1.03736e+06	2.31367	Up
BAZ2A	S466	657974	1.34732e+06	2.04768	Up
BAZ2A	T469	657974	1.34732e+06	2.04768	Up
C17orf75	S11	9309.84	412680	44.3273	Up
SLC16A3	T412	3.01828e+06	8477077	2.80858	Up
SLC16A3	T415	3.01828e+06	8477077	2.80858	Up
MTMR4	S553	9309.84	1.03266e+06	110.922	Up
TMEM94	S444	769433	1.94827e+06	2.53209	Up
eIF3a	S882	14740261	3.00155e+07	2.03629	Up
PLEKHH3	S30	536287	1.4643e+06	2.73043	Up
RPL27	S94	9309.84	718632	77.1906	Up
TCF3	S15	3.6066e+06	9.2175e+06	2.55573	Up
EL52	S726	118395	472738	3.99289	Up
SPTBN1	S2128	9309.84	1.01245e+06	108.75	Up
MPND	S178	9309.84	247234	26.5562	Up
MYO9B	S1267	9309.84	2.72385e+06	292.577	Up
MYO9B	T1271	9309.84	2.72385e+06	292.577	Up
GOLIM4	S364	1.08839e+06	3.07015e+06	2.82081	Up
DDX3X	S594	7.53151e+06	18192970	2.41558	Up
NFIB	T286	9309.84	48618.2	5.22224	Up
KMT2D	S1854	602654	2.41177e+06	4.00191	Up
KMT2D	S1858	602654	2.41177e+06	4.00191	Up
KMT2D	S663	9309.84	543080	58.3339	Up
KMT2D	S672	9309.84	543080	58.3339	Up
KMT2D	S681	9309.84	543080	58.3339	Up
PPP1R12A	S445	903113	1.84482e+06	2.04274	Up
GAK	S826	9309.84	514179	55.2297	Up
GAK	S829	9309.84	514179	55.2297	Up
ARHGEF10	S1287	956764	2.02768e+06	2.11931	Up
ZNF609	S846	9309.84	726486	78.0342	Up
ZNF609	S849	9309.84	726486	78.0342	Up
ZNF609	T746	1.18403e+06	2.8582e+06	2.41395	Up
ZBTB7B	S538	1.99803e+06	4.39137e+06	2.19786	Up
PGRMC2	S208	2.60919e+06	8.92778e+06	3.42167	Up
ZNF185	T158	6.60814e+06	1.37008e+07	2.07332	Up
SIPA1L1	S208	1.33981e+06	2.82217e+06	2.1064	Up
SIPA1L1	T1673	464710	1.04929e+06	2.25795	Up
SIPA1L1	Y1689	464710	1.04929e+06	2.25795	Up
ZNF264	S177	9309.84	1.51391e+06	162.614	Up
EPB41L2	S676	9309.84	583359	62.6605	Up
BUB1	S596	596401	2.06866e+06	3.46858	Up
HTATSF1	S597	9309.84	2.47338e+06	265.673	Up
HTATSF1	S600	9309.84	2.47338e+06	265.673	Up
HTATSF1	S607	9309.84	2.47338e+06	265.673	Up
HTATSF1	S721	271352	3.61197e+06	13.311	Up
STRN	S245	1.12752e+06	3.79677e+06	3.36736	Up
RRP9	S50	8.67666e+06	2.19872e+07	2.53407	Up
MED14	S998	28026.4	1.9364e+06	69.0922	Up
SPAG9	S229	579288	1370803	2.36636	Up
SIPA1L3	S146	9309.84	1.54527e+06	165.983	Up
ZFC3H1	S803	9309.84	1.55644e+06	167.182	Up
ZFC3H1	S809	9309.84	1.55644e+06	167.182	Up
ZFC3H1	S949	9309.84	5279643	567.104	Up
TBC1D4	S588	704632	1.57629e+06	2.23704	Up
TBC1D4	S591	704632	1.57629e+06	2.23704	Up
PRMT3	S25	6.30262e+06	1.66317e+07	2.63886	Up
PRMT3	S27	6.30262e+06	1.66317e+07	2.63886	Up
TOM1	S355	1.78889e+06	4.24624e+06	2.37368	Up
DKC1	S21	528800	1.13915e+06	2.15421	Up
EIF5B	S135	1.53712e+07	43634400	2.83871	Up
PHF2	S534	161171	451247	2.7998	Up
PHF2	S539	161171	451247	2.7998	Up
VAMP4	S30	74839.4	189726	2.53511	Up
DEAF1	S176	276476	693005	2.50656	Up
SAP30	S131	9309.84	333267	35.7972	Up
SAP30	S138	9309.84	333267	35.7972	Up
PSIP1	T141	1.7267e+06	4333994	2.50998	Up
SF3B1	T207	548814	2.00295e+06	3.64961	Up
SF3B1	T211	548814	2.00295e+06	3.64961	Up
SF3B1	T223	15036607	31257572	2.07876	Up
SF3B1	T227	15036607	31257572	2.07876	Up
SF3B1	T244	4.48008e+06	8967849	2.00172	Up
SF3B1	T248	4.48008e+06	8967849	2.00172	Up
SF3B1	T257	471860	1.86875e+06	3.9604	Up
SF3B1	T432	9309.84	477594	51.2999	Up
SF3B1	T436	9309.84	477594	51.2999	Up
RSL1D1	T423	9309.84	2.01736e+06	216.691	Up
RSL1D1	T465	270578	2.61678e+06	9.67107	Up
PRPF6	T266	9309.84	1.23274e+06	132.413	Up
UBR5	S2486	66132.2	291428	4.40675	Up
ZRANB2	S181	9309.84	1.14967e+06	123.49	Up
KIF4A	S801	5040453	1.09704e+07	2.17648	Up
KAT7	T85	9309.84	395482	42.48	Up
KAT7	T88	327591	1.3158e+06	4.01659	Up
HERC2	S1938	9309.84	1.22659e+06	131.752	Up
CAVIN2	S287	9309.84	453904	48.7553	Up
CAVIN2	S288	9309.84	453904	48.7553	Up
CAVIN2	S293	9309.84	453904	48.7553	Up
BAG3	S289	4.6363e+06	1.0798e+07	2.329	Up
BAG3	S291	4.6363e+06	1.0798e+07	2.329	Up
IL1A	S104	9309.84	273161	29.3412	Up
KRT18	S10	790054	2.83491e+06	3.58825	Up
VIM	S39	762059	2.63165e+06	3.45334	Up
SMIM13	S50	8.5304e+06	2.28363e+07	2.67705	Up
SMIM13	S69	9309.84	1.62386e+06	174.424	Up
TOP2A	S1374	1.01915e+06	3.04287e+06	2.9857	Up
TOP2A	S1377	1.01915e+06	3.04287e+06	2.9857	Up
TOP2A	S1391	9309.84	1.34701e+06	144.687	Up
TOP2A	S1504	1.37682e+06	5.22828e+06	3.79736	Up
TPR	S2155	643076	2.11583e+06	3.29017	Up
SRC	T420	9309.84	874035	93.8829	Up
KRT5	S16	9309.84	756656	81.2748	Up
KRT5	S18	4767986	1.00905e+07	2.1163	Up
KRT5	S21	9309.84	756656	81.2748	Up
KRT5	S64	1.25725e+07	3.01677e+07	2.39951	Up
KRT5	S77	9309.84	550753	59.1582	Up
HIVEP1	S1158	1.48759e+06	3284005	2.2076	Up
HIVEP1	S1749	382288	1.71314e+06	4.48127	Up
DSP	S2608	8.33558e+06	1.68718e+07	2.02407	Up
DSP	S2821	6.70383e+06	1.48031e+07	2.20816	Up
NCK1	S166	223722	455696	2.03689	Up
HMGA1	S99	2.33425e+07	6.45246e+07	2.76425	Up
JUND	S255	57604.4	312548	5.42577	Up
JUND	S259	57604.4	312548	5.42577	Up
CTPS1	S573	451178	1.219e+06	2.70182	Up
SON	S1948	1.09064e+06	4.37465e+06	4.0111	Up
SON	S1950	1.09064e+06	4.37465e+06	4.0111	Up
SON	S1952	1.09064e+06	4.37465e+06	4.0111	Up
SON	S2009	1312525	9.57314e+06	7.29368	Up
SON	S2011	1312525	9.57314e+06	7.29368	Up
SON	S2013	1312525	9.57314e+06	7.29368	Up
NELFE	S165	291943	697280	2.38841	Up
NELFE	S353	397225	1.27131e+06	3.20048	Up
NCL	S184	2.28017e+08	4.60031e+08	2.01753	Up
NCL	S206	2.28017e+08	4.60031e+08	2.01753	Up
NCL	T121	9309.84	1.51382e+06	162.604	Up
NCL	T76	9309.84	1.43184e+06	153.799	Up
ATP2B1	S1182	1.56432e+06	4.90462e+06	3.13531	Up
ATP2B1	T1165	45829.3	163746	3.57295	Up
LMNB1	T20	11553899	41616548	3.60195	Up
OSBP	S379	9309.84	2.59409e+06	278.639	Up
OSBP	S382	9309.84	2.59409e+06	278.639	Up
SP100	S407	750144	4.38176e+06	5.84122	Up
ARNT	S77	516143	1.03462e+06	2.00453	Up
EPHA2	S899	9309.84	7.99385e+06	858.645	Up
PML	S518	195370	479528	2.45446	Up
PML	S527	195370	479528	2.45446	Up
PML	S530	195370	479528	2.45446	Up
MARCKS	S170	1.04797e+06	4.53344e+06	4.32591	Up
NKTR	S613	9309.84	708155	76.0652	Up
NKTR	S671	247592	545846	2.20462	Up
NKTR	S673	247592	545846	2.20462	Up
EVI2B	S268	214226	1554562	7.25664	Up
EVI2B	S271	214226	1554562	7.25664	Up
NUP214	S988	9309.84	693752	74.5182	Up
NUP214	S989	9309.84	693752	74.5182	Up
NUP214	T437	9309.84	1.25085e+06	134.358	Up
COIL	T303	1.29978e+06	4006049	3.0821	Up
NAA10	S213	9309.84	1050848	112.875	Up
NAA10	S216	9309.84	1050848	112.875	Up
SLC19A1	S507	9309.84	431825	46.3837	Up
PI4KA	S1436	9309.84	859271	92.2971	Up
TSFM	S27	196108	429278	2.18899	Up
MAP2K4	S394	9309.84	3.45334e+06	370.935	Up
MKI67	S1207	9309.84	949144	101.951	Up
MKI67	S1815	359194	2.29054e+06	6.37688	Up
MKI67	S1937	714858	4565183	6.38614	Up
MKI67	S1983	9309.84	1.68644e+06	181.146	Up
MKI67	S2261	9309.84	1.27158e+06	136.585	Up
MKI67	S2299	9309.84	976264	104.864	Up
MKI67	S538	598915	4968612	8.29602	Up
MKI67	T1193	9309.84	4.00279e+06	429.953	Up
MKI67	T1355	9309.84	481721	51.7432	Up
MKI67	T1801	686750	4.64461e+06	6.76318	Up
MKI67	T1991	9309.84	1.68644e+06	181.146	Up
MKI67	T2085	1.98204e+06	4.83015e+06	2.43696	Up
MKI67	T2231	9309.84	4.04014e+06	433.964	Up
MKI67	T2259	9309.84	1.27158e+06	136.585	Up
MKI67	T2325	9309.84	963963	103.542	Up
MKI67	T2406	9309.84	2.12709e+06	228.477	Up
MKI67	T543	598915	4968612	8.29602	Up
RBM25	S583	2352316	8.03564e+06	3.41605	Up
RBM25	S683	9309.84	1.20463e+06	129.393	Up
RANBP2	S1128	9309.84	675537	72.5616	Up
RANBP2	S2008	1.0956e+06	2.2873e+06	2.08772	Up
RANBP2	T1412	9309.84	513009	55.104	Up
RANBP2	T2005	1.0956e+06	2.2873e+06	2.08772	Up
MRE11	S649	21213.7	128522	6.05842	Up
MRE11	S689	638721	4066434	6.36652	Up
EMD	S8	1.76598e+06	6.46528e+06	3.66101	Up
HCFC1	S1838	9309.84	366120	39.3262	Up
RPS6KA3	S17	129885	339535	2.61412	Up
GTF2A1	S316	9309.84	140386	15.0793	Up
GTF2A1	S321	9309.84	140386	15.0793	Up
HMGA2	S105	1.39846e+06	2.84713e+06	2.03591	Up
HMGA2	T100	1.39846e+06	2.84713e+06	2.03591	Up
NUP98	S1043	214044	459120	2.14498	Up
NUP98	T1000	40831.4	113888	2.78924	Up
MFAP1	S118	33230798	1.10413e+08	3.32261	Up
MFAP1	S132	3.97983e+06	1.07967e+07	2.71285	Up
MFAP1	S133	3.97983e+06	1.07967e+07	2.71285	Up
MFAP1	T267	1.92219e+06	11282264	5.86949	Up
MARS1	S825	311828	815400	2.6149	Up
NUP107	S11	1.1995e+06	3.17699e+06	2.64859	Up
NUP107	S4	9309.84	667734	71.7235	Up
TRA2B	S29	286485	699916	2.44311	Up
TRA2B	S95	1.21126e+08	3.12371e+08	2.57889	Up
TRA2B	S97	1.21126e+08	3.12371e+08	2.57889	Up
TRA2B	S99	1.21126e+08	3.12371e+08	2.57889	Up
TRA2B	T33	286485	699916	2.44311	Up
CXADR	S332	3.08648e+06	6.93258e+06	2.24611	Up
ENTREP3	S389	9309.84	743189	79.8283	Up
LSM11	S15	9309.84	1352880	145.317	Up
LSM11	S21	9309.84	1352880	145.317	Up
CDC42EP1	S192	531892	3.42762e+06	6.44421	Up
CDC42EP1	S195	531892	3.42762e+06	6.44421	Up
FOXK2	S428	9309.84	1.58767e+06	170.537	Up
IFITM3	Y20	96480	884084	9.16339	Up
PLCB3	S537	3.52892e+06	10746987	3.04541	Up
TOP2B	S1236	628504	1.31622e+06	2.0942	Up
AKAP12	S371	81703.4	189229	2.31605	Up
AKAP12	S612	1.25062e+06	4.42542e+06	3.53859	Up
LMNB2	S37	5335010	12770353	2.39369	Up
LMNB2	S421	9309.84	1102963	118.473	Up
LMNB2	S424	2.46295e+06	6.02151e+06	2.44484	Up
PTPN12	S449	195307	525839	2.69237	Up
APLP2	S213	2.71639e+06	5.90777e+06	2.17486	Up
LRP1	S4520	9309.84	451302	48.4758	Up
LRP1	S4523	9309.84	451302	48.4758	Up
SSRP1	S444	6.11009e+06	1.39025e+07	2.27534	Up
AHNAK	S1123	230845	639925	2.7721	Up
AHNAK	S2397	1.45688e+06	3.81525e+06	2.61878	Up
AHNAK	S3426	1.89344e+06	6.8841e+06	3.63576	Up
AHNAK	S5400	1.51452e+06	4905830	3.23921	Up
AHNAK	S5749	1.48753e+06	4.34911e+06	2.92371	Up
AHNAK	S5752	1.48753e+06	4.34911e+06	2.92371	Up
AHNAK	S5763	1.48753e+06	4.34911e+06	2.92371	Up
AHNAK	S5857	2.6861e+06	6.97212e+06	2.59563	Up
AHNAK	T3716	711174	4.72635e+06	6.64585	Up
AHNAK	T4430	568176	6.07436e+06	10.691	Up
AHNAK	T4564	235718	734272	3.11504	Up
AHNAK	T4766	294442	3.56619e+06	12.1117	Up
AHNAK	T5824	2.77757e+06	14205005	5.11418	Up
AHNAK	T590	9309.84	203190	21.8253	Up
NCOA3	S857	1.24815e+06	2.67661e+06	2.14446	Up
FCHO2	S496	77925	265584	3.4082	Up
FCHO2	T495	77925	265584	3.4082	Up
TMEM131	S29	357420	1.35979e+06	3.80446	Up
EPS8	S685	9309.84	593279	63.726	Up
EPS8	T317	265988	1.01294e+06	3.80823	Up
PPFIA1	T1159	9309.84	686212	73.7082	Up
PPFIA1	T572	9309.84	1.25039e+06	134.308	Up
SNTB2	S222	54833.1	424358	7.7391	Up
PPIG	S256	486797	1.62603e+06	3.34026	Up
PPIG	S257	486797	1.62603e+06	3.34026	Up
PPIG	S259	486797	1.62603e+06	3.34026	Up
PPIG	S744	7.48744e+06	20884173	2.78923	Up
PPIG	S745	7.48744e+06	20884173	2.78923	Up
PPIG	T748	7.48744e+06	20884173	2.78923	Up
SQSTM1	S328	5.38072e+06	1.69896e+07	3.15749	Up
SQSTM1	S355	54776.8	221404	4.04193	Up
PRPF4B	S32	1.60269e+06	3.77741e+06	2.35692	Up
CUL4A	S10	1.29784e+06	2.99198e+06	2.30535	Up
THOC5	T328	9309.84	921097	98.938	Up
BMPR2	S862	9309.84	829099	89.0562	Up
SAFB2	S194	1.00267e+06	2.04266e+06	2.03723	Up
SCRIB	S1220	251925	4145466	16.4552	Up
SCRIB	S1223	251925	4145466	16.4552	Up
SCRIB	S1226	251925	4145466	16.4552	Up
SCRIB	S1378	4.00487e+06	9.4456e+06	2.35853	Up
SCRIB	S1508	9309.84	1.95173e+06	209.641	Up
SCRIB	T1342	450543	1.80179e+06	3.99914	Up
SCRIB	T1558	686706	1.67063e+06	2.43282	Up
SCRIB	T826	1.32867e+06	3.92578e+06	2.95468	Up
ZMYM3	S263	412361	1.83786e+06	4.45693	Up
ZMYM3	S267	847113	3.14696e+06	3.71492	Up
MAP7	S315	9309.84	1481592	159.143	Up
CTTN	S417	1.26422e+06	2.80267e+06	2.21692	Up
ITPR3	S934	7871722	18313322	2.32647	Up
RRP1B	S350	132497	282644	2.13321	Up
RRP1B	S706	432487	1.05773e+06	2.44569	Up
BMS1	S639	839935	2682677	3.19391	Up
MEF2D	S180	273495	722746	2.64263	Up
PLEC	S4618	9309.84	5.2005e+06	558.602	Up
PLEC	S4622	9309.84	5.2005e+06	558.602	Up
PLEC	S4626	9309.84	5.2005e+06	558.602	Up
NECTIN1	S434	1.03971e+07	37074743	3.56586	Up
NECTIN1	S435	1.03971e+07	37074743	3.56586	Up
SHB	S247	556416	1.52682e+06	2.74403	Up
SURF2	T195	895957	4.15228e+06	4.63447	Up
MED1	S772	9309.84	407859	43.8095	Up
ELAVL1	S202	1.38721e+06	3.36433e+06	2.42526	Up
SRSF7	S163	5.71462e+06	16958136	2.9675	Up
SRSF7	S165	5.71462e+06	16958136	2.9675	Up
SRSF7	S167	5.71462e+06	16958136	2.9675	Up
SRSF7	S192	96623382	280977018	2.90796	Up
SRSF7	S194	96623382	280977018	2.90796	Up
SRSF7	S196	96623382	280977018	2.90796	Up
SRSF7	S231	4016098	11366591	2.83026	Up
SRSF7	S233	4016098	11366591	2.83026	Up
KNOP1	T308	574262	1.54319e+06	2.68726	Up
MAPK1	T185	9309.84	1.09058e+06	117.143	Up
MAPK1	Y187	9309.84	1.09058e+06	117.143	Up
CLSPN	S1156	295350	2.76218e+06	9.35225	Up
PDS5A	T1208	1.58303e+06	3.40377e+06	2.15016	Up
RFX7	S1069	496550	1.02565e+06	2.06554	Up
RFX7	S1071	496550	1.02565e+06	2.06554	Up
0	S596	702201	1842761	2.62426	Up
0	S600	702201	1842761	2.62426	Up
0	S1026	9309.84	1.07394e+06	115.355	Up
0	S1081	549332	1.12901e+06	2.05525	Up
0	S1166	3.00304e+06	6.40744e+06	2.13365	Up
RABL6	S596	974780	2.91613e+06	2.99158	Up
RABL6	S640	268105	570881	2.12932	Up
RABL6	S641	268105	570881	2.12932	Up
RABL6	T599	974780	2.91613e+06	2.99158	Up
TBC1D10B	S678	970550	2.22276e+06	2.2902	Up
ARID4B	S790	1.53242e+06	5.61608e+06	3.66485	Up
ARID4B	T793	1.53242e+06	5.61608e+06	3.66485	Up
HIST1H1E	T146	397674	2.29593e+06	5.7734	Up
HIST1H1E	T18	2.44152e+07	6.8529e+07	2.80681	Up
SEMA4B	S514	1.38666e+06	3.13645e+06	2.26188	Up
NCBP3	T413	2.0948e+06	7664418	3.65878	Up
0	S416	3392876	10560695	3.11261	Up
0	S418	3392876	10560695	3.11261	Up
0	S361	9309.84	501605	53.879	Up
0	S129	561945	2.05968e+06	3.66527	Up
0	S239	824277	2.09576e+06	2.54254	Up
0	S244	824277	2.09576e+06	2.54254	Up
0	S251	8.6795e+06	26749725	3.08194	Up
0	S259	8.6795e+06	26749725	3.08194	Up
0	T255	8.6795e+06	26749725	3.08194	Up
CFL2	S3	1.07028e+06	3.12661e+06	2.92131	Up
SMARCC1	T335	352471	854615	2.42464	Up
0	S790	135399	721569	5.3292	Up
0	S813	257595	695170	2.69869	Up
0	S814	257595	695170	2.69869	Up
NEO1	S968	9309.84	576229	61.8946	Up
0	S62	9309.84	31876.7	3.42398	Up
0	T589	916218	2.58445e+06	2.82078	Up
0	S15	9309.84	1.4193e+06	152.452	Up
0	S820	3.28427e+06	7.34137e+06	2.23531	Up
0	S827	3.28427e+06	7.34137e+06	2.23531	Up
0	S839	2.64691e+06	7.99357e+06	3.01996	Up
0	S843	2.64691e+06	7.99357e+06	3.01996	Up
DKFZp686E1899	S25	9309.84	90187.7	9.68735	Up
DKFZp434B079	T474	237779	634092	2.66673	Up
WDR44	S397	9309.84	2.26661e+06	243.463	Up
TOR1AIP1	S154	2.47635e+07	55007544	2.22131	Up
TOR1AIP1	S156	2.47635e+07	55007544	2.22131	Up
TOR1AIP1	S157	2.47635e+07	55007544	2.22131	Up
TOR1AIP1	S245	169736	393698	2.31947	Up
TOR1AIP1	S315	9309.84	4.11129e+06	441.607	Up
ELFN2	S619	9309.84	496123	53.2902	Up
CEP170	S1112	5.41851e+06	14184070	2.61771	Up
FAM83B	S664	828453	3091779	3.73199	Up
ZC3H13	S1014	2.04572e+06	5.71904e+06	2.79561	Up
ZC3H13	S845	600859	1334528	2.22103	Up
ZC3H13	S848	600859	1334528	2.22103	Up
FAM219A	T112	57690	488108	8.46086	Up
NASP	T151	9309.84	1.48389e+06	159.39	Up
RIF1	S2196	9309.84	1.53437e+06	164.812	Up
0	S393	237200	540892	2.28032	Up
CEP350	S1256	9309.84	838194	90.0332	Up
CEP350	S1259	9309.84	838194	90.0332	Up
CDC42BPA	S1719	9309.84	391178	42.0177	Up
RPRD2	T358	9309.84	3.83508e+06	411.939	Up
PLEKHA6	S828	9309.84	1.10898e+06	119.12	Up
ZNF318	S1896	9309.84	663030	71.2182	Up
ARHGEF16	S107	316128	683622	2.16248	Up
ARHGEF16	S208	630767	1.47964e+06	2.34578	Up
DKFZp686M088	T1145	4.99784e+06	11317270	2.26443	Up
VIRMA	S173	9309.84	540904	58.1002	Up
VIRMA	S222	675258	2.45631e+06	3.63759	Up
VIRMA	T184	675258	2.45631e+06	3.63759	Up
DKFZp762A083	S1523	239594	814534	3.39964	Up
DKFZp761O1618	S383	9309.84	2.21378e+06	237.79	Up
DKFZp686A111	S1611	4.45889e+06	9.69595e+06	2.17452	Up
DKFZp686A111	S746	9309.84	473145	50.8221	Up
NFIC	S324	5.30607e+06	1.07446e+07	2.02497	Up
F11R	S284	720550	4.88574e+06	6.78058	Up
IFITM2	T7	9309.84	139648	15	Up
NIPBL	S1089	9309.84	731500	78.5728	Up
NIPBL	S1090	9309.84	731500	78.5728	Up
NIPBL	S1096	9309.84	731500	78.5728	Up
AF-4	S206	9309.84	200944	21.5841	Up
AF-4	S212	9309.84	200944	21.5841	Up
CAVIN1	S300	9.46681e+06	2.27989e+07	2.4083	Up
CAVIN1	S40	9309.84	648192	69.6243	Up
CAVIN1	T302	754248	2222399	2.94651	Up
THRAP3	S51	30034981	64999920	2.16414	Up
THRAP3	S53	30034981	64999920	2.16414	Up
THRAP3	S55	30034981	64999920	2.16414	Up
FAM117B	S106	9309.84	559813	60.1314	Up
ARHGAP11A	S484	177609	629587	3.5448	Up
ALKBH5	S361	1.37475e+06	5.20696e+06	3.78756	Up
LARP1	S766	1.18026e+07	3.8286e+07	3.24387	Up
LARP1	S774	1.18026e+07	3.8286e+07	3.24387	Up
NHS	T332	243571	583399	2.39519	Up
RAB11FIP1	S435	412609	1.26294e+06	3.06088	Up
FGD6	S554	263276	553700	2.10312	Up
USP43	S1111	9309.84	478265	51.372	Up
USP43	T1109	9309.84	478265	51.372	Up
NOL8	S298	9309.84	952015	102.259	Up
SUPT6H	S1535	9309.84	454994	48.8724	Up
SUPT6H	S73	9309.84	1.56965e+06	168.601	Up
SUPT6H	T1530	9309.84	454994	48.8724	Up
ZC3HAV1	S335	377015	777969	2.0635	Up
ZC3HAV1	S390	9309.84	2.63009e+06	282.506	Up
ATG9A	S738	726598	1.98694e+06	2.73458	Up
ATG9A	S741	726598	1.98694e+06	2.73458	Up
DKFZp686E2459	S30	9309.84	2.33215e+06	250.504	Up
DKFZp686E2459	S798	1.20184e+06	4.69913e+06	3.90994	Up
DKFZp686E2459	S801	1.20184e+06	4.69913e+06	3.90994	Up
DKFZp686D10173	T12	262092	678956	2.59052	Up
MAVS	S165	1.1285e+06	3485990	3.08904	Up
PVRL2	S85	59544.4	207891	3.49135	Up
HDGFL2	S366	2.97442e+06	6.71422e+06	2.25732	Up
HDGFL2	S369	2.97442e+06	6.71422e+06	2.25732	Up
HDGFL2	S370	2.97442e+06	6.71422e+06	2.25732	Up
EMSY	S168	9309.84	635676	68.28	Up
PHLDB2	S212	9309.84	730843	78.5022	Up
PHLDB2	S334	2.92027e+06	6.66576e+06	2.28258	Up
PHLDB2	S415	1.54065e+06	5650923	3.66789	Up
PHLDB2	S73	976749	3.38088e+06	3.46137	Up
PHLDB2	T898	313354	2.30354e+06	7.35123	Up
SYVN1	S613	9309.84	5.21831e+06	560.516	Up
BCL9L	S116	364070	770187	2.11549	Up
BCL9L	S118	364070	770187	2.11549	Up
ATN1	T685	9309.84	1.08824e+06	116.892	Up
LUZP1	S995	9309.84	452686	48.6244	Up
TAX1BP1	S666	9309.84	5.67118e+06	609.159	Up
TAX1BP1	T426	230421	974029	4.22717	Up
RETREG3	S258	244521	518903	2.12212	Up
RETREG3	S260	244521	518903	2.12212	Up
PPFIBP1	S601	9309.84	1.28188e+06	137.691	Up
ZC3HC1	S335	9309.84	1528512	164.182	Up
ZC3HC1	S338	9309.84	1528512	164.182	Up
ZC3HC1	S344	9309.84	1528512	164.182	Up
PROSER2	S212	9309.84	614017	65.9535	Up
ANKLE2	S268	9309.84	583058	62.6282	Up
C2CD5	S293	400441	1.21116e+06	3.02455	Up
C2CD5	S295	400441	1.21116e+06	3.02455	Up
IRF2BP1	S66	782064	2551167	3.26209	Up
AHNAK2	S1997	429140	1069343	2.49183	Up
AHNAK2	S4477	1.08984e+06	2.24834e+06	2.06301	Up
AHNAK2	S842	1.16883e+06	4.149e+06	3.5497	Up
MISP	S155	9309.84	1.13342e+06	121.744	Up
MISP	S335	513700	2.81638e+06	5.48253	Up
MISP	S395	4.0378e+06	1.89517e+07	4.69357	Up
RBM12B	S278	218826	1539968	7.0374	Up
RBM12B	S280	218826	1539968	7.0374	Up
SLC35F2	S5	1.20466e+06	3393941	2.81735	Up
DHX37	S242	9309.84	289745	31.1224	Up
AMOTL1	S828	1.07399e+06	2.443e+06	2.2747	Up
AMOTL1	S900	463326	974232	2.10269	Up
AMOTL1	S906	2.87428e+06	6.5699e+06	2.28576	Up
AMOTL1	T902	2.87428e+06	6.5699e+06	2.28576	Up
FTSJ3	S333	1.7286e+07	3.73467e+07	2.16052	Up
FTSJ3	S336	1.7286e+07	3.73467e+07	2.16052	Up
FTSJ3	S688	511850	1.12218e+06	2.19239	Up
SLX4	S1377	703600	1.90961e+06	2.71406	Up
SLX4	S1398	703600	1.90961e+06	2.71406	Up
TRMT2A	S602	9309.84	2620775	281.506	Up
MIER1	S166	553212	1.37378e+06	2.48327	Up
CCAR2	S681	87739.6	492237	5.6102	Up
REXO1	S289	9309.84	1.52681e+06	164	Up
PHF2	S141	9309.84	877257	94.229	Up
PHF2	S144	9309.84	877257	94.229	Up
PHF2	S145	9309.84	877257	94.229	Up
PHF2	S310	923050	8.58855e+06	9.30454	Up
PHF2	S316	923050	8.58855e+06	9.30454	Up
EHBP1L1	S191	9309.84	1.95392e+06	209.877	Up
MINK1	S701	566663	1.17189e+06	2.06805	Up
MINK1	T319	675708	2.39764e+06	3.54833	Up
ZBTB38	S297	421870	1.1511e+06	2.72856	Up
0	S58	9309.84	1.04334e+06	112.068	Up
LEMD2	S134	5.63863e+06	11905353	2.11139	Up
LEMD2	S138	5.63863e+06	11905353	2.11139	Up
LEMD2	S139	5.63863e+06	11905353	2.11139	Up
ABCF1	S105	9.09219e+06	19972719	2.19669	Up
ABCF1	S109	9.09219e+06	19972719	2.19669	Up
ABCF1	S140	84311.8	293459	3.48064	Up
ABCF1	S166	9309.84	1.35389e+06	145.426	Up
ABCF1	T108	9.09219e+06	19972719	2.19669	Up
NUP35	S66	502337	1067467	2.125	Up
NUP35	S73	502337	1067467	2.125	Up
LRCH1	T195	1.00104e+06	3.96741e+06	3.9633	Up
WDR20	S360	742282	2138976	2.88162	Up
SPPL2B	S550	619202	2.10993e+06	3.40749	Up
DLG5	S1000	412390	1.29329e+06	3.13609	Up
DLG5	T984	412390	1.29329e+06	3.13609	Up
TRAF3IP1	S476	888880	1.31949e+07	14.8444	Up
NUP210	S1874	1.08421e+06	3.69195e+06	3.4052	Up
NUP210	S1881	1.08421e+06	3.69195e+06	3.4052	Up
SNX29	S330	9309.84	1539734	165.388	Up
PNISR	S304	1.10992e+06	2.54573e+06	2.29362	Up
THAP3	S122	9309.84	1.0386e+06	111.559	Up
RNF139	T663	9309.84	1.14152e+06	122.615	Up
NUP133	S27	9309.84	426148	45.774	Up
NUP133	T28	9309.84	426148	45.774	Up
LEO1	S151	9309.84	1.97783e+06	212.445	Up
LEO1	S154	9309.84	1.97783e+06	212.445	Up
LEO1	S162	9309.84	1.97783e+06	212.445	Up
LEO1	S294	4.85377e+06	1.33985e+07	2.76043	Up
LEO1	S296	4.85377e+06	1.33985e+07	2.76043	Up
LEO1	S300	4.85377e+06	1.33985e+07	2.76043	Up
LEO1	S658	2.57594e+07	5.58895e+07	2.16967	Up
PCNP	S108	53926.9	830935	15.4085	Up
SPIRE2	S442	9309.84	364236	39.1237	Up
ATXN2L	S680	1045338	2.5239e+06	2.41444	Up
ATXN2L	S684	1045338	2.5239e+06	2.41444	Up
SSH1	S984	9309.84	108095	11.6108	Up
AHCTF1	T1257	462651	1.40035e+06	3.02679	Up
SEC14L1	T234	1.44005e+06	5.1019e+06	3.54288	Up
RTF1	S697	9309.84	467747	50.2422	Up
TOPBP1	S864	9309.84	801193	86.0587	Up
TOPBP1	T861	9309.84	801193	86.0587	Up
MYO18A	S1970	341800	2.06933e+06	6.05422	Up
MYO18A	S1974	341800	2.06933e+06	6.05422	Up
MYO18A	S35	548131	1180063	2.15288	Up
DYRK2	Y382	9309.84	1.64544e+06	176.742	Up
CREBBP	S976	9309.84	279966	30.072	Up
CREBBP	T974	9309.84	279966	30.072	Up
TAF15	S226	9309.84	285688	30.6867	Up
CORO2A	S219	760834	3.57208e+06	4.69496	Up
UFD1	S299	765979	2122587	2.77108	Up
NKD2	S176	9309.84	621161	66.7209	Up
RELT	T371	120776	297332	2.46185	Up
FERMT2	S159	409839	1.02921e+06	2.51127	Up
CENPT	S47	308428	848629	2.75146	Up
REPS1	S162	9309.84	1.84079e+06	197.725	Up
REPS1	S272	9309.84	3.54621e+06	380.91	Up
REPS1	Y126	9309.84	686241	73.7114	Up
PABIR1	S143	593928	3.16389e+06	5.32707	Up
PABIR1	S147	593928	3.16389e+06	5.32707	Up
PDLIM5	S111	866174	2.10813e+06	2.43384	Up
PDLIM5	S360	566323	1.75696e+06	3.10239	Up
RBM17	S169	9309.84	760498	81.6876	Up
DCAF5	S648	1.01898e+06	3.07351e+06	3.01627	Up
DCAF5	S651	1.01898e+06	3.07351e+06	3.01627	Up
CHAMP1	S651	1.14359e+06	4.33088e+06	3.78709	Up
EP400	S941	190917	2.41332e+06	12.6406	Up
PWWP2A	S116	1.94147e+06	7.02366e+06	3.61771	Up
PWWP2A	S119	1.94147e+06	7.02366e+06	3.61771	Up
DOCK7	S180	2851575	5.97756e+06	2.09623	Up
DOCK7	S182	353829	980459	2.77099	Up
TRERF1	T767	9309.84	885753	95.1416	Up
RANBP9	S477	9309.84	1.4362e+06	154.267	Up
PPP1R9B	S192	1.31652e+06	3.10887e+06	2.36143	Up
IWS1	S69	1.51286e+06	5.88206e+06	3.88803	Up
IWS1	S80	1.51286e+06	5.88206e+06	3.88803	Up
IWS1	S82	1.51286e+06	5.88206e+06	3.88803	Up
SIN3A	S277	172423	895071	5.19114	Up
RSF1	S1310	9309.84	820886	88.174	Up
RSF1	T1305	9309.84	820886	88.174	Up
PKP4	S327	9309.84	632072	67.8929	Up
PKP4	S329	9309.84	632072	67.8929	Up
PKMYT1	S469	607777	1285897	2.11574	Up
RBBP8	S593	9309.84	771983	82.9212	Up
MYBBP1A	S1159	9309.84	3.038e+06	326.322	Up
MYBBP1A	S1186	9309.84	768100	82.5041	Up
MYBBP1A	S1290	1.14027e+06	3.71213e+06	3.25548	Up
MYBBP1A	S1293	9309.84	275355	29.5767	Up
MYBBP1A	S1308	689135	2.0557e+06	2.98301	Up
MYBBP1A	T1227	854203	1.88911e+06	2.21155	Up
BUD13	S127	1195327	3.44029e+06	2.87811	Up
BUD13	S354	670957	1346452	2.00676	Up
BUD13	T123	1195327	3.44029e+06	2.87811	Up
DIDO1	T151	1.53103e+06	3.86649e+06	2.52542	Up
PI4K2A	S5	1.46861e+06	3.47298e+06	2.3648	Up
NDC1	S500	9309.84	1.14011e+06	122.463	Up
UTP14A	S29	8526204	2.25742e+07	2.64762	Up
UTP14A	S31	8526204	2.25742e+07	2.64762	Up
FAM174C	S117	444933	990441	2.22604	Up
FAM174C	T113	9309.84	233973	25.1318	Up
SARG	S519	9309.84	939955	100.964	Up
OSBPL11	S172	9309.84	817184	87.7764	Up
OSBPL11	T27	9309.84	606652	65.1625	Up
MAK16	S197	3407964	7639361	2.24162	Up
MAK16	S200	3407964	7639361	2.24162	Up
MAK16	S232	446755	1.28857e+06	2.88429	Up
KIAA1671	S1062	47847.6	209510	4.37869	Up
KIAA1671	T1059	47847.6	209510	4.37869	Up
NIFK	S247	341539	2.74439e+06	8.03537	Up
PITPNM2	S644	9309.84	831790	89.3453	Up
GTPBP4	S472	1.50793e+06	4.11978e+06	2.73208	Up
ZDHHC5	S296	9309.84	2.84005e+06	305.059	Up
ZDHHC5	S299	9309.84	2.84005e+06	305.059	Up
ZDHHC5	S345	888022	1.82296e+06	2.05284	Up
ZDHHC5	S684	9309.84	1.83196e+06	196.777	Up
TNKS1BP1	S1029	9309.84	1.1198e+06	120.282	Up
TNKS1BP1	S1439	141404	335809	2.37482	Up
TNKS1BP1	S429	3.76408e+06	9009561	2.39356	Up
TNKS1BP1	T1282	489817	1.22581e+06	2.50258	Up
UBE2O	T828	123875	301914	2.43725	Up
KLC2	S582	1.05532e+06	3.17635e+06	3.00985	Up
IRF2BPL	S639	301688	816768	2.70733	Up
ZNF106	S641	9309.84	648926	69.7032	Up
TMX1	S270	2553234	6410809	2.51086	Up
TMX1	S280	724215	1.5855e+06	2.18927	Up
CDC42EP4	S118	9309.84	589311	63.2998	Up
CDC42EP4	S138	2.05359e+06	5.33187e+06	2.59637	Up
CDC42EP4	S142	2.05359e+06	5.33187e+06	2.59637	Up
CDC42EP4	S174	9309.84	93798.9	10.0752	Up
CDC42EP4	S295	242444	1.52708e+06	6.29869	Up
SENP3	S232	50483.2	158873	3.14705	Up
SMARCAD1	S127	49016.2	283926	5.79249	Up
SMARCAD1	S39	9309.84	913780	98.1521	Up
ZNF768	S144	150722	545079	3.61645	Up
ZNF768	S17	84639.3	217926	2.57476	Up
PCNX3	S1909	335917	739530	2.20153	Up
CCDC86	S110	1.14919e+06	4.0387e+06	3.51438	Up
CCDC86	S21	2.03533e+06	7.42761e+06	3.64934	Up
CCDC86	S50	575797	1.27485e+06	2.21406	Up
CCDC86	S58	2.79667e+06	5.66978e+06	2.02733	Up
CCDC86	S69	2.79667e+06	5.66978e+06	2.02733	Up
REEP4	S152	3.46234e+06	11935935	3.44736	Up
RNF167	T316	215571	565937	2.6253	Up
PEAK1	S1250	9309.84	476165	51.1464	Up
SUDS3	S248	9309.84	469486	50.429	Up
SCAF1	S239	1.14044e+06	3.45812e+06	3.03227	Up
SCAF1	S453	150686	863263	5.7289	Up
SCAF1	S872	721749	1.98857e+06	2.75521	Up
SCAF1	S874	721749	1.98857e+06	2.75521	Up
SCAF1	T976	1.93942e+06	3.94475e+06	2.03399	Up
EHMT1	S435	9309.84	644021	69.1764	Up
PLEKHA5	S382	258516	544767	2.10728	Up
PLEKHA5	S568	321292	881439	2.74343	Up
PLEKHA5	S809	965826	2.90259e+06	3.00529	Up
PLEKHA5	S930	666318	1.70988e+06	2.56615	Up
PLEKHA5	S937	666318	1.70988e+06	2.56615	Up
PLEKHA5	T438	9309.84	1.15078e+06	123.609	Up
CHD8	S1420	1.06441e+06	6.84664e+06	6.43234	Up
CHD8	S1424	1.06441e+06	6.84664e+06	6.43234	Up
CHD8	S1995	233389	970555	4.15853	Up
CHD8	S2008	233389	970555	4.15853	Up
PLXNA4	S1630	976066	2.82312e+06	2.89235	Up
PLXNA4	S1633	976066	2.82312e+06	2.89235	Up
NECTIN3	S465	467951	1.80914e+06	3.86609	Up
INCENP	S263	9309.84	819632	88.0393	Up
INCENP	S269	9309.84	819632	88.0393	Up
INCENP	S275	2.10021e+06	4.54334e+06	2.16329	Up
INCENP	T832	9309.84	2.76603e+06	297.108	Up
UTP3	S365	399346	853991	2.13848	Up
UTP3	S368	399346	853991	2.13848	Up
UTP3	S37	1.14858e+06	3.47768e+06	3.0278	Up
STRN4	S206	9309.84	780790	83.8672	Up
BRWD1	S1943	346176	3.76513e+06	10.8763	Up
MRGBP	S194	901739	2.00752e+06	2.22628	Up
MRGBP	S195	901739	2.00752e+06	2.22628	Up
TMEM51	T104	9309.84	1.62942e+06	175.021	Up
SLTM	S1014	9309.84	407421	43.7624	Up
SLTM	S144	871042	2.84982e+06	3.27173	Up
CELSR1	S2761	9309.84	2507961	269.388	Up
CELSR1	S2764	9309.84	2507961	269.388	Up
CDK12	S341	1.67088e+06	3527189	2.11098	Up
CDK12	S343	1.67088e+06	3527189	2.11098	Up
CDK12	S345	1.67088e+06	3527189	2.11098	Up
CDK12	S383	211276	589602	2.79067	Up
CDK12	S385	211276	589602	2.79067	Up
IGF2BP1	S181	9309.84	2.62279e+06	281.723	Up
DTL	S485	9309.84	1.1638e+06	125.008	Up
DTL	S490	9309.84	1.1638e+06	125.008	Up
CRIM1	Y1019	9309.84	335901	36.0802	Up
CWC15	T110	299069	2.69189e+06	9.00091	Up
KIAA1522	S620	9309.84	300772	32.3069	Up
SLAIN2	S323	9309.84	902680	96.9598	Up
USP36	S742	816442	2.70655e+06	3.31505	Up
RRBP1	S1277	9309.84	1.74899e+06	187.864	Up
UBA2	S592	9309.84	1.34012e+06	143.947	Up
AFF4	S703	51642.9	142628	2.7618	Up
AFF4	S706	427394	1121445	2.62392	Up
AFF4	S836	1.1095e+06	4.01676e+06	3.62035	Up
SEPTIN9	S22	447783	974393	2.17604	Up
BAIAP2L1	S251	9309.84	1.74216e+06	187.131	Up
BAIAP2L1	S261	4.72389e+06	14120597	2.98919	Up
BAIAP2L1	T257	4.72389e+06	14120597	2.98919	Up
RASAL2	S841	9309.84	641913	68.95	Up
DDX41	S21	301296	932687	3.09559	Up
DDX41	S66	9309.84	4.28928e+06	460.725	Up
DDX41	S68	9309.84	4.28928e+06	460.725	Up
CCNL1	S338	136240	545336	4.00276	Up
CCNL1	S355	9309.84	834524	89.639	Up
TNIK	S720	9309.84	399657	42.9285	Up
CASP8AP2	S20	238022	724676	3.04457	Up
CASP8AP2	S928	9309.84	329569	35.4001	Up
ACIN1	S825	9309.84	696116	74.7721	Up
SLC39A10	S570	9309.84	1.13943e+06	122.39	Up
ZBTB21	T431	313957	1.13915e+06	3.62835	Up
ANKRD50	S1167	9309.84	1.05089e+06	112.879	Up
ANKRD50	T1158	9309.84	1.05089e+06	112.879	Up
COL17A1	S130	827900	3.8892e+06	4.69766	Up
COL17A1	S148	29404128	90494912	3.07763	Up
COL17A1	S150	29404128	90494912	3.07763	Up
COL17A1	S382	9309.84	1355860	145.637	Up
COL17A1	S56	9309.84	793339	85.2152	Up
COL17A1	S61	9309.84	1.04866e+06	112.64	Up
COL17A1	S62	9309.84	1.04866e+06	112.64	Up
COL17A1	T182	9309.84	686163	73.703	Up
COL17A1	T387	3.14716e+06	1.00894e+07	3.20587	Up
COL17A1	Y64	9309.84	793339	85.2152	Up
ZC3H4	S1269	9309.84	1.46431e+07	1572.86	Up
CDYL	T207	9309.84	136721	14.6857	Up
ICE1	S923	9309.84	1.02938e+06	110.569	Up
MAP3K2	S344	356217	712934	2.00141	Up
LEMD3	S27	222049	615940	2.77389	Up
THRAP3	S740	698881	2457358	3.51613	Up
THRAP3	S743	698881	2457358	3.51613	Up
UTP11	S241	9309.84	3.52295e+06	378.411	Up
CHMP3	S200	809537	3.13127e+06	3.86798	Up
WASHC2C	S539	215841	435072	2.01571	Up
CEP170B	S1135	1.01404e+06	3206922	3.1625	Up
PRRC2C	T2673	630503	1455760	2.30889	Up
PRRC2C	T2682	9309.84	2098421	225.398	Up
PAXBP1	S295	458549	1.50409e+06	3.28011	Up
SLC12A7	S50	9309.84	237803	25.5432	Up
EPN1	S447	9309.84	556246	59.7482	Up
EPN1	S536	9309.84	421931	45.3209	Up
SLC4A7	S1176	56509.8	121762	2.15471	Up
SLC4A7	S233	9309.84	1.9103e+06	205.192	Up
SLC4A7	S556	1.06282e+06	2396575	2.25492	Up
SLC4A7	T557	1.06282e+06	2396575	2.25492	Up
BIVM-ERCC5	S610	2.37751e+06	5093006	2.14216	Up
BIVM-ERCC5	S611	2.37751e+06	5093006	2.14216	Up
HEL-S-112	S90	2496300	5.74473e+06	2.3013	Up
HEL37	S307	9309.84	420010	45.1147	Up
HEL37	S312	9309.84	420010	45.1147	Up
HEL164	S59	9309.84	329669	35.4108	Up
HEL-S-15	S3	7.29515e+07	1.68423e+08	2.3087	Up
HLA-C	S357	9309.84	1.17592e+06	126.31	Up
HLA-C	S360	9309.84	1.17592e+06	126.31	Up
CDC123	S60	288031	646513	2.2446	Up
BCL9	S104	53459980	14437932	0.27007	Down
OTUD5	S64	4.15627e+06	1.41203e+06	0.339735	Down
TFE3	S548	3.95733e+06	1435696	0.362794	Down
SNRP70	S226	51755408	25508362	0.492864	Down
SNRP70	S410	4.00961e+06	696802	0.173783	Down
HMGCS1	S4	1.85095e+06	911244	0.492312	Down
PAF1	S429	1.49975e+06	477280	0.31824	Down
PAF1	S434	5.62852e+06	1085467	0.192851	Down
PAF1	S439	2.77626e+06	1.24239e+06	0.447506	Down
PAF1	S440	2.77626e+06	1.24239e+06	0.447506	Down
PAF1	S456	2.11393e+07	9.74788e+06	0.461125	Down
PAF1	T386	2391762	1.02297e+06	0.427707	Down
PAK4	S167	376045	9309.84	0.0247572	Down
SAE1	S185	1.20594e+06	581789	0.482436	Down
XRCC1	S199	943121	467956	0.496178	Down
UNC84B	S116	10585267	4.56166e+06	0.430945	Down
ACLY	S455	2.27602e+08	9.74271e+07	0.428059	Down
HNRPK	T39	1.09693e+07	4.44216e+06	0.404964	Down
TJP2	S1067	6.68197e+06	3.21815e+06	0.481617	Down
TJP2	S398	1.14305e+06	9309.84	0.00814473	Down
TJP2	S499	1.28076e+06	501587	0.391633	Down
KIAA0427	S299	2.93091e+06	1.25214e+06	0.42722	Down
RAD18	S174	2.37093e+06	856507	0.361254	Down
FLNB	S2478	19133595	508719	0.0265878	Down
NFRKB	S351	1.51129e+06	652023	0.431434	Down
TNRC15	S593	3.81802e+06	718568	0.188204	Down
HEL-S-17	S79	955279	454454	0.475729	Down
TFPT	S252	13415030	9309.84	0.000693986	Down
HTATIP	S90	1.05126e+07	5104217	0.485531	Down
hCG_2003792	S38	1.25365e+06	9309.84	0.00742621	Down
PAPOLA	S24	3.68891e+06	1.62769e+06	0.441239	Down
CALU	S44	7.97386e+06	2.41198e+06	0.302486	Down
SFRS14	S573	1.90041e+06	827414	0.435387	Down
GMIP	S437	797617	9309.84	0.0116721	Down
GMIP	S914	1.3216e+06	9309.84	0.00704437	Down
CHD7	S2286	1.80674e+06	784618	0.434272	Down
EIF3S9	S125	1.76424e+06	853427	0.483737	Down
EIF3S9	S85	7.9146e+06	9309.84	0.00117629	Down
hCG_31253	S296	7745914	3.12248e+06	0.403113	Down
SAP30BP	S69	2.91248e+07	1.1e+07	0.377684	Down
SAP30BP	S77	3.05048e+06	9309.84	0.00305192	Down
SYNGR2	S3	20453381	1.00053e+07	0.489175	Down
MTDH	S457	2102204	9309.84	0.00442861	Down
TCEB3	S196	7.78636e+06	2.53758e+06	0.325901	Down
XRCC4	S260	6.8813e+06	82371.3	0.0119703	Down
XRCC4	S318	23002025	4509176	0.196034	Down
MAP1B	S1779	1606395	728445	0.453465	Down
MAP1B	S2098	1.16411e+06	495635	0.425761	Down
MAP1B	S970	656556	289270	0.440586	Down
hCG_27698	S9	1.56526e+08	7.67985e+07	0.490644	Down
SMARCC2	S813	2.32264e+06	1.14305e+06	0.492135	Down
CAMKK2	S495	2.41616e+06	1.19272e+06	0.493642	Down
TBX3	S412	881348	236737	0.268607	Down
TBX3	S687	964554	9309.84	0.00965196	Down
RPLP0	S307	5.89363e+06	2.25143e+06	0.382011	Down
BAG6	S967	7.58207e+07	3.63739e+07	0.479737	Down
SMAD9	S430	4.2195e+06	1.94535e+06	0.461039	Down
GTF2F2	S248	30277768	13644111	0.450631	Down
NOSIP	S118	5.65616e+06	2.24884e+06	0.397592	Down
SYNM	S1049	893972	9309.84	0.010414	Down
ARK2N	S66	1.31532e+07	6.56356e+06	0.499008	Down
ZFTA	S58	740069	77152.6	0.104251	Down
NOL4L	S17	1.59995e+06	684095	0.427573	Down
HNRNPM	S29	4.64563e+06	1.63683e+06	0.352337	Down
HNRNPM	S432	3.61529e+06	1.79575e+06	0.496711	Down
HNRNPM	S701	12752177	5878553	0.460984	Down
SEPTIN8	S10	1218613	531161	0.435873	Down
GPALPP1	S103	73602.7	31759.3	0.431497	Down
NOLC1	S374	4.8164e+06	1.2989e+06	0.269682	Down
NOLC1	S572	73032159	34042799	0.466134	Down
NOLC1	S82	6.51841e+06	1.08336e+06	0.1662	Down
NOLC1	S83	2.6486e+06	737156	0.278319	Down
NOLC1	S89	4.50328e+06	407102	0.0904012	Down
NOLC1	S90	4.50328e+06	407102	0.0904012	Down
NOL6	S283	2.63947e+06	1.21461e+06	0.460172	Down
LPIN1	S294	1.89761e+06	911730	0.480463	Down
CHD1L	S564	6641192	2.49122e+06	0.375116	Down
RNF213	S2888	2.36328e+06	9309.84	0.00393937	Down
RNF213	S2901	2.36328e+06	9309.84	0.00393937	Down
RNF213	Y2886	2.36328e+06	9309.84	0.00393937	Down
TVP23C-CDRT4	S6	1.54861e+07	3.23728e+06	0.209044	Down
URLC10	S23	4.81145e+06	1.87563e+06	0.389827	Down
STK35	S360	1.70003e+06	328898	0.193466	Down
CCAR1	S979	1.02166e+06	9309.84	0.00911248	Down
DUT	S132	621018	268095	0.431703	Down
0	S843	1026243	9309.84	0.00907177	Down
HSPA1B	S552	2.67581e+06	593978	0.22198	Down
PHACTR4	T36	39781144	19644954	0.493826	Down
CRYBG1	T933	222702	109238	0.490513	Down
ZC3H3	S408	1.00227e+06	389094	0.388214	Down
JUP	S182	791138	9309.84	0.0117676	Down
PPARG	S84	3297711	1.59554e+06	0.483831	Down
MCM3	S275	805797	349728	0.434015	Down
SEC63	S570	556969	9309.84	0.0167152	Down
SEC63	S576	532543	9309.84	0.0174818	Down
DIABLO	S230	1.80338e+06	649362	0.360081	Down
0	S332	58886468	22593784	0.383684	Down
0	S783	970165	282415	0.2911	Down
0	S429	7.82328e+06	3.35424e+06	0.428751	Down
EHBP1	S1023	1.73816e+06	755324	0.434553	Down
0	S1073	76493126	1.91101e+07	0.249828	Down
0	S1099	2.36436e+07	7.52744e+06	0.318372	Down
0	S1129	1.89412e+06	812514	0.428966	Down
0	S1140	2.04296e+07	5.16014e+06	0.252582	Down
0	S1179	226524835	7.03422e+07	0.310528	Down
0	S1227	2.40729e+06	531881	0.220946	Down
0	S1233	1.10886e+07	4.41903e+06	0.39852	Down
0	S1348	18040536	3.78263e+06	0.209674	Down
0	S1368	538035	180608	0.335681	Down
0	S1382	1.05944e+08	4.422e+07	0.417389	Down
0	S1383	1.05944e+08	4.422e+07	0.417389	Down
0	S1387	1.22183e+08	3.56615e+07	0.29187	Down
0	S1415	2.83372e+06	9309.84	0.00328538	Down
0	S1419	2.25379e+06	1.07738e+06	0.478028	Down
0	S1423	2.90024e+07	9563504	0.329749	Down
0	S1478	2.68004e+06	444683	0.165924	Down
0	S1501	7.74038e+07	3.29193e+07	0.425293	Down
0	S1517	7493630	1.30654e+06	0.174354	Down
0	S1539	31703981	8.09889e+06	0.255453	Down
0	S1565	1.74152e+06	126539	0.0726598	Down
0	S1577	1.95607e+07	6.70258e+06	0.342655	Down
0	S1620	1.43558e+07	6.20216e+06	0.432031	Down
0	S1621	1.43558e+07	6.20216e+06	0.432031	Down
0	S1652	1.23046e+07	4.93306e+06	0.400911	Down
0	S1658	5.2213e+07	14032665	0.268758	Down
0	S1690	1.00045e+06	267836	0.267715	Down
0	S1729	1.6774e+07	3.3416e+06	0.199213	Down
0	S1731	22291019	8.14566e+06	0.365423	Down
0	S1732	22291019	8.14566e+06	0.365423	Down
0	S2071	58038978	24386105	0.420168	Down
0	S2102	1.51851e+07	7.04664e+06	0.46405	Down
0	S2155	839840	9309.84	0.0110853	Down
0	S2171	6.91516e+06	9309.84	0.00134629	Down
0	S2388	1.25078e+06	346834	0.277294	Down
0	S272	3006612	398760	0.132628	Down
0	S353	7.80191e+06	1.04008e+06	0.133312	Down
0	S357	7.80191e+06	1.04008e+06	0.133312	Down
0	S395	2.48583e+06	767554	0.308771	Down
0	S435	9.9687e+07	2.50481e+07	0.251267	Down
0	S456	2.33609e+07	8.01852e+06	0.343246	Down
0	S715	729695	228463	0.313094	Down
0	S901	13063119	4.44335e+06	0.340145	Down
0	S937	1.06498e+07	2.9983e+06	0.281537	Down
0	S974	2.86033e+07	1.19245e+07	0.416893	Down
0	S992	9.75009e+06	1.52419e+06	0.156326	Down
0	S994	9.75009e+06	1.52419e+06	0.156326	Down
0	T1413	2.83372e+06	9309.84	0.00328538	Down
0	T1880	3.26068e+06	1.41003e+06	0.432434	Down
0	T2069	58038978	24386105	0.420168	Down
0	T2104	1.51851e+07	7.04664e+06	0.46405	Down
0	T717	729695	228463	0.313094	Down
0	T903	13063119	4.44335e+06	0.340145	Down
0	T983	9.75009e+06	1.52419e+06	0.156326	Down
PPP1R7	S12	9837064	3.7804e+06	0.384301	Down
PPP1R7	S24	9.29363e+06	3.12195e+06	0.335924	Down
CALD1	S202	1.90293e+07	8.49966e+06	0.446661	Down
RAB11FIP5	S1081	917471	9309.84	0.0101473	Down
RAB11FIP5	S1085	917471	9309.84	0.0101473	Down
RAB11FIP5	S938	8559702	3.87781e+06	0.453031	Down
DPY19L1	S31	1161647	573411	0.493619	Down
DHX16	S43	8.34046e+07	3.24622e+07	0.389214	Down
0	S65	778143	194245	0.249626	Down
0	S51	4.16153e+07	1.78431e+07	0.428764	Down
0	S136	1861082	893916	0.48032	Down
0	S432	2.35284e+06	9309.84	0.00395686	Down
0	S155	6.17692e+06	2.21878e+06	0.359205	Down
0	S210	861683	376491	0.436925	Down
0	S1775	5408230	425224	0.0786254	Down
0	S1820	7.68848e+06	2.92731e+06	0.380739	Down
0	S376	19521859	9.40246e+06	0.481638	Down
0	T1157	1.19475e+06	9309.84	0.00779229	Down
0	T1157	905910	399712	0.441227	Down
REST	S836	5805352	2.08015e+06	0.358315	Down
RPL5	T182	718378	294705	0.410237	Down
RNASEH2B	S252	762159	9309.84	0.0122151	Down
SAMHD1	S33	1.82906e+07	8.87784e+06	0.485378	Down
RPS14	S139	826030	397512	0.481231	Down
RBBP6	S1686	1.38459e+07	4.61597e+06	0.333383	Down
CCDC82	S131	20293640	6.73383e+06	0.33182	Down
CERT1	S123	1.88779e+06	613366	0.324913	Down
OSBPL2	S274	551002	238683	0.43318	Down
TASOR2	S1387	3.25928e+06	1.5768e+06	0.483789	Down
CHD4	S1336	4.46971e+06	1.8261e+06	0.40855	Down
CHD4	S1563	1.46332e+07	5.01812e+06	0.342928	Down
CHD4	S502	3.6562e+06	9309.84	0.00254632	Down
CHD4	S518	3.6562e+06	9309.84	0.00254632	Down
CHD4	T1527	4.48576e+06	9309.84	0.00207542	Down
CHD4	T1668	1.06415e+06	432427	0.406358	Down
ARHGEF11	S1480	3.01577e+06	1.17874e+06	0.39086	Down
ARHGAP32	S706	2.00692e+06	982087	0.48935	Down
TIAM1	S1466	2.32656e+06	9309.84	0.00400155	Down
FGD4	S702	2.74572e+06	973252	0.354462	Down
RALBP1	S463	7.04875e+06	3.00825e+06	0.426778	Down
DBN1	S427	2.37746e+06	995305	0.418642	Down
SMC1L1	S360	9062919	2.49907e+06	0.275747	Down
0	S496	7.98469e+06	2.58572e+06	0.323835	Down
0	S185	19315570	9.21613e+06	0.477135	Down
0	S132	6.21868e+07	2.43056e+07	0.390848	Down
0	S133	6.21868e+07	2.43056e+07	0.390848	Down
0	T225	2.66148e+06	708618	0.26625	Down
0	S27	3.72144e+06	9309.84	0.00250168	Down
0	S29	1302463	214842	0.164951	Down
BRCA1	S1286	737621	9309.84	0.0126214	Down
BRCA1	S1336	2.63954e+06	1.18524e+06	0.449032	Down
BRCA1	S694	882455	302644	0.342957	Down
BRCA1	S753	6468007	2337109	0.361334	Down
SSR1	S246	793381	322249	0.406171	Down
PGM1	S408	519222	9309.84	0.0179304	Down
BIRC6	S536	1.3038e+06	633520	0.485904	Down
KAT6A	S473	2.30054e+06	1.03077e+06	0.448057	Down
WWOX	S14	5728267	2.43668e+06	0.425379	Down
WWOX	T12	242366	104040	0.429269	Down
MPRIP	S2364	19603780	9.06263e+06	0.46229	Down
MPRIP	S289	15032837	5.15531e+06	0.342936	Down
MPRIP	S292	15032837	5.15531e+06	0.342936	Down
MPRIP	T2357	1631839	9309.84	0.00570512	Down
RAD23A	S128	2.33586e+07	10041787	0.429896	Down
PGM3	S64	1.08907e+07	4.32825e+06	0.397428	Down
KRI1	S101	1.33951e+06	500200	0.373421	Down
KRI1	S103	7294802	1.20909e+06	0.165747	Down
FAM83H	S1199	7.16644e+06	2.60961e+06	0.364143	Down
FAM83H	S1210	1.41701e+06	652783	0.460676	Down
FAM83H	S1269	3227513	1.10397e+06	0.34205	Down
FAM83H	S724	81091848	3.8622e+07	0.476275	Down
FAM83H	S848	4.46082e+07	2.17717e+07	0.488066	Down
ESYT2	S685	2.69867e+06	865147	0.320583	Down
RBM15	S164	7.8949e+06	2.50826e+06	0.317706	Down
0	S12	3.69741e+06	1.19291e+06	0.322634	Down
AKT3	S32	1.39297e+06	561613	0.403176	Down
CUL4B	T67	1.07568e+07	4.30495e+06	0.400208	Down
CAPN3	S44	901601	9309.84	0.0103259	Down
CAPN3	S51	901601	9309.84	0.0103259	Down
CAPN3	S52	901601	9309.84	0.0103259	Down
LMNA	S153	920282	9309.84	0.0101163	Down
UBE3A	S156	2551432	533732	0.209189	Down
0	S215	122198	9309.84	0.0761864	Down
LAS1L	S444	10088086	4.47273e+06	0.443368	Down
NMT1	S73	689476	183657	0.266371	Down
PRKRA	S18	17515124	7.02443e+06	0.40105	Down
C2CD3	S1829	585010	9309.84	0.015914	Down
DYNC1H1	S4368	7.12654e+07	2.6714e+07	0.374852	Down
AMMECR1L	S74	1.06675e+06	423089	0.396616	Down
TAF1	S1156	2.48011e+06	1.10414e+06	0.445198	Down
ACTN1	S6	5.54523e+06	2.54642e+06	0.459209	Down
HECTD4	T2502	702141	313493	0.446482	Down
STAMBP	S2	729885	9309.84	0.0127552	Down
ARHGAP21	S914	3118499	1.01365e+06	0.325045	Down
FUS	S18	1.14764e+06	357418	0.311437	Down
EDC4	S729	1.34191e+06	621158	0.462893	Down
ARL6IP6	S80	1356215	9309.84	0.00686458	Down
RAF1	S546	1.11855e+07	3.35318e+06	0.299778	Down
SETD2	S1382	3.17427e+06	836810	0.263623	Down
SETD2	S1384	5.02428e+06	451302	0.0898243	Down
SETD2	S1766	787755	372240	0.472532	Down
SETD2	S591	34865584	16559828	0.474962	Down
SETD2	S721	7.38009e+06	2.84066e+06	0.384908	Down
SETD2	S98	5106947	2.33358e+06	0.456942	Down
LARP4B	S1508	346051	9309.84	0.0269031	Down
FKBP15	S1006	2190885	9309.84	0.00424935	Down
KMT2A	S1119	8.09503e+06	2.50309e+06	0.309213	Down
TANC2	S1629	3.60322e+06	1.68422e+06	0.467422	Down
GOLGA2	S119	418020	198298	0.474375	Down
AFTPH	S382	1.09402e+06	508396	0.464706	Down
MTCL1	S549	1.63073e+06	670225	0.410996	Down
NUP54	S109	2.05169e+06	9309.84	0.00453765	Down
FANCM	S770	1.93644e+06	9309.84	0.00480772	Down
PRPF40A	S839	1.22118e+06	9309.84	0.00762363	Down
PRPF40A	S842	1.22118e+06	9309.84	0.00762363	Down
PRPF40A	S904	4823568	280350	0.0581209	Down
PRPF40A	S910	2.10887e+07	8.93185e+06	0.423538	Down
PRPF40A	S915	18860929	2.77902e+06	0.147343	Down
PRPF40A	T346	35217532	15119270	0.429311	Down
NBN	S509	2.38134e+06	1.00427e+06	0.421726	Down
NBN	S615	17497764	5541183	0.316679	Down
CAMK2D	S363	3.29779e+06	1.36235e+06	0.413109	Down
UNC13D	S131	154664	9309.84	0.0601942	Down
NFIA	S83	404647	9309.84	0.0230073	Down
NUP88	S488	29423042	9309.84	0.000316413	Down
LIG1	T182	20265783	9457462	0.466671	Down
LIG1	T194	31907966	1.34935e+07	0.422887	Down
CLTC	S1463	2593715	728977	0.281055	Down
DOCK9	S938	6.41e+06	3.19714e+06	0.498773	Down
PRPF40B	S874	2.31505e+06	640567	0.276697	Down
FIP1L1	S87	1.01121e+07	3.61887e+06	0.357876	Down
FIP1L1	T79	1946309	936173	0.480999	Down
EPS15	S183	2.31322e+06	429787	0.185797	Down
MGA	S2073	585495	9309.84	0.0159008	Down
MGA	S2176	142162	55203.7	0.388315	Down
MGA	S2970	861415	323760	0.375846	Down
MGA	S369	1.68792e+07	7966005	0.471942	Down
FNBP1	S516	703115	9309.84	0.0132409	Down
SRRM1	S234	1.43243e+07	2.70589e+06	0.188902	Down
SRRM1	S431	1.50161e+07	2.88043e+06	0.191822	Down
SRRM1	S461	8.28947e+06	3.59144e+06	0.433253	Down
SRRM1	S475	4.87118e+06	829152	0.170216	Down
SRRM1	S527	933658	9309.84	0.00997136	Down
SRRM1	T789	1.42255e+06	9309.84	0.00654446	Down
SRRM1	T804	2.92822e+06	788206	0.269176	Down
E2F8	S71	5.51675e+06	2434012	0.441204	Down
C10orf12	S107	7240576	3170974	0.437945	Down
RALGAPB	S187	912388	9309.84	0.0102038	Down
FRMD3	S429	4.35557e+06	2.17536e+06	0.499444	Down
SLC39A7	S185	4.75229e+06	1.62111e+06	0.341122	Down
EHMT2	S436	7991769	3443919	0.430933	Down
HOXA3	S105	1417186	9309.84	0.00656924	Down
USP42	S1181	1255913	557490	0.443892	Down
USP42	S1247	10720301	3.6786e+06	0.343144	Down
USP42	S615	4273824	9309.84	0.00217834	Down
USP42	S919	2664868	9309.84	0.00349355	Down
ATRX	S677	5185556	2.50126e+06	0.482351	Down
MLF1IP	S108	1.24614e+06	618221	0.49611	Down
MLF1IP	S116	1.24614e+06	618221	0.49611	Down
MLF1IP	S141	3.123e+06	1.45069e+06	0.464517	Down
WNK1	S1133	487857	184220	0.377611	Down
OBSCN	S2316	2.17517e+07	6.876e+06	0.316113	Down
ENSA	S2	11895698	4615643	0.388009	Down
PLXNB2	S122	1.95837e+06	926203	0.472946	Down
MYST4	S371	1053115	348054	0.3305	Down
0	S25	849348	9309.84	0.0109612	Down
0	S221	88312621	3.8743e+07	0.438703	Down
0	S407	4.62949e+07	2.10836e+07	0.455418	Down
0	S662	303762	9309.84	0.0306484	Down
0	T648	303762	9309.84	0.0306484	Down
0	S19	3.113e+06	793855	0.255013	Down
0	S420	4.57051e+06	9309.84	0.00203694	Down
0	S132	1.74175e+06	659409	0.378589	Down
0	S390	4.67989e+06	2.31709e+06	0.495117	Down
0	S258	2.4134e+07	1.13914e+07	0.472007	Down
0	S341	8.19886e+06	1.86242e+06	0.227157	Down
0	S495	646237	137606	0.212934	Down
0	T283	2.50855e+07	884008	0.0352398	Down
0	S299	1.31181e+07	4.34007e+06	0.330847	Down
0	S182	534971	227632	0.425505	Down
0	S754	4.25147e+06	1.41333e+06	0.332434	Down
SFRS4	S431	55556656	2.55418e+07	0.459742	Down
SFRS4	S458	4.47e+07	1.70157e+07	0.380665	Down
0	S3	6303737	2.52012e+06	0.399782	Down
0	S653	6.77406e+06	2.40236e+06	0.354642	Down
0	S379	551869	9309.84	0.0168696	Down
0	S1020	4.86175e+07	1.52633e+07	0.313947	Down
0	S1021	4.86175e+07	1.52633e+07	0.313947	Down
0	S1039	754399	297836	0.394799	Down
0	S1072	398191	56083.7	0.140846	Down
0	S1102	9.50711e+06	578560	0.0608555	Down
0	S8	3.72218e+06	1.21267e+06	0.325795	Down
0	S100	11961593	5.83803e+06	0.488064	Down
0	S100	1.1777e+06	468981	0.398219	Down
0	T289	1.06473e+07	4.12748e+06	0.387657	Down
0	S51	3.18949e+06	1.42084e+06	0.445474	Down
0	S313	2.07759e+06	796606	0.383429	Down
0	S392	967322	9309.84	0.00962435	Down
FAM171A2	S789	1.83964e+06	9309.84	0.00506068	Down
MATR3	S814	8.57171e+06	2.89698e+06	0.337969	Down
MAFK	S25	40350.9	9309.84	0.230722	Down
PDS5B	S209	8.18267e+07	3.89618e+07	0.47615	Down
PDS5B	S286	1.78658e+06	630363	0.352831	Down
CBY1	S9	755599	9309.84	0.0123211	Down
MEAF6	T98	1.34397e+06	9309.84	0.00692714	Down
EIF4ENIF1	S356	1.33548e+06	666122	0.49879	Down
EIF4ENIF1	S78	13283660	5950458	0.447953	Down
EIF4ENIF1	T357	1.33548e+06	666122	0.49879	Down
0	S100	4.25579e+06	9309.84	0.00218757	Down
0	S417	1094963	9309.84	0.00850242	Down
0	S42	1.66204e+06	688774	0.414416	Down
0	S102	3.67476e+06	1.44109e+06	0.392159	Down
0	S125	30208065	1.47747e+07	0.489097	Down
0	S143	4601254	1.87313e+06	0.407091	Down
0	S160	603798	9309.84	0.0154188	Down
0	S199	1.92116e+07	7.35013e+06	0.382588	Down
0	S223	3.98315e+07	1.67994e+07	0.421763	Down
0	S339	3.57869e+06	1.53141e+06	0.427926	Down
0	S363	1.6621e+07	5237048	0.315086	Down
0	S357	1.58746e+06	550220	0.346603	Down
0	S216	454694	9309.84	0.020475	Down
0	S752	1.24781e+06	507092	0.406386	Down
0	S413	1979193	820275	0.414449	Down
0	T275	29763108	12047407	0.404777	Down
0	S41	2.26478e+06	994443	0.43909	Down
0	S167	2.71607e+06	1.20044e+06	0.441975	Down
0	S574	2130689	909336	0.42678	Down
PALLD	S669	66937816	27576992	0.411979	Down
0	S22	7.50854e+06	2.02926e+06	0.27026	Down
0	S7	2.26491e+06	1.05215e+06	0.464544	Down
0	S315	4.17343e+07	1.88566e+07	0.451826	Down
0	S751	3.23705e+07	1.3985e+07	0.43203	Down
0	S237	1.57477e+06	502369	0.319011	Down
0	S41	663851	9309.84	0.014024	Down
0	S442	6.79042e+06	9309.84	0.00137103	Down
0	T479	2.82501e+07	11214619	0.396976	Down
0	S120	2.93887e+06	1.35913e+06	0.462468	Down
GORASP1	S86	7.98271e+06	1.0938e+06	0.137021	Down
GORASP1	T61	7.98271e+06	1.0938e+06	0.137021	Down
GORASP1	T82	7.98271e+06	1.0938e+06	0.137021	Down
0	S227	524687	9309.84	0.0177436	Down
0	S231	524687	9309.84	0.0177436	Down
0	S55	6919684	3.25584e+06	0.470519	Down
0	S101	286671	130821	0.456345	Down
0	S501	6137777	1.98909e+06	0.324073	Down
0	S392	4.84452e+06	2.32631e+06	0.480194	Down
0	S77	1.15165e+06	479535	0.416389	Down
0	S26	4762051	996662	0.209293	Down
0	S128	2.03172e+06	1.0076e+06	0.495934	Down
0	S149	2.66372e+06	1.22261e+06	0.458985	Down
0	S18	275799	9309.84	0.0337559	Down
0	T989	3.42383e+06	1.68263e+06	0.491447	Down
0	S185	2524067	1.06617e+06	0.422401	Down
0	T610	1373797	645169	0.469625	Down
0	S205	2.07802e+07	8.66842e+06	0.417147	Down
0	S209	2.07802e+07	8.66842e+06	0.417147	Down
0	T344	2.01303e+06	366411	0.182019	Down
0	S340	10461018	4921140	0.470426	Down
0	S324	3455992	752033	0.217603	Down
0	S546	2.88023e+06	1.30064e+06	0.451573	Down
0	S647	809164	393167	0.485893	Down
0	S443	828387	412237	0.497638	Down
0	S90	594387	244639	0.411582	Down
0	S123	5312148	2633414	0.495734	Down
0	S168	731180	9309.84	0.0127326	Down
0	S410	767392	351106	0.457531	Down
0	T618	2.17458e+06	1.00974e+06	0.464337	Down
0	S581	813913	366158	0.449874	Down
0	S284	2.17383e+06	219285	0.100875	Down
0	S714	4.24861e+06	795801	0.187309	Down
0	S95	2.26153e+06	9309.84	0.00411662	Down
0	S279	2.83851e+06	849207	0.299174	Down
0	S283	4.03364e+07	1.1155e+07	0.276549	Down
0	S364	1.52888e+07	6.04776e+06	0.395569	Down
0	S571	1.22953e+06	187946	0.15286	Down
SMN1	S113	1.11865e+06	551193	0.492731	Down
0	S284	10641158	3198649	0.300592	Down
0	T479	844661	263934	0.312473	Down
0	S18	82254488	34376092	0.417924	Down
0	S2	82254488	34376092	0.417924	Down
0	S4	82254488	34376092	0.417924	Down
0	S134	2.07976e+06	373846	0.179755	Down
0	S170	3.68324e+06	1.65162e+06	0.448417	Down
0	S203	8649726	9309.84	0.00107632	Down
0	S305	3.46057e+06	787801	0.227651	Down
0	S445	27166746	1.30085e+07	0.478837	Down
0	S110	6479004	1.08297e+06	0.16715	Down
0	S631	6244914	1.67806e+06	0.268708	Down
0	S637	22324538	4.32161e+06	0.193581	Down
0	S78	1.73715e+06	709907	0.408661	Down
0	S83	8.75793e+07	2.56553e+07	0.292938	Down
0	T162	33607134	1.47578e+07	0.439128	Down
0	T635	22324538	4.32161e+06	0.193581	Down
0	S432	126907	9309.84	0.0733595	Down
0	S170	923017	340757	0.369178	Down
0	S505	1.15986e+07	5.16791e+06	0.445564	Down
EIF3C	S11	1.90129e+07	6.1727e+06	0.324659	Down
EIF3C	S163	6627759	2.9238e+06	0.441145	Down
EIF3C	T7	17647934	8.64671e+06	0.489956	Down
0	S277	32672212	15890349	0.486357	Down
0	S15	2.77805e+06	9309.84	0.00335121	Down
0	S715	3398817	1.46272e+06	0.430362	Down
0	S67	17078386	8512630	0.498445	Down
0	S68	12664015	5.16682e+06	0.407992	Down
0	S372	3.43766e+06	780205	0.226958	Down
HNRNPC	S220	1.29246e+07	5.92051e+06	0.458081	Down
0	S48	2.5245e+06	902294	0.357415	Down
0	S592	934720	9309.84	0.00996003	Down
0	S130	1.07687e+07	2.41257e+06	0.224036	Down
0	S18	6386273	1.57058e+06	0.24593	Down
0	S22	1.88025e+07	3.15442e+06	0.167766	Down
0	S558	4.40162e+06	1.24829e+06	0.283598	Down
0	S559	4.40162e+06	1.24829e+06	0.283598	Down
0	S22	12605066	4584183	0.363678	Down
0	S534	826838	340222	0.411474	Down
SSB	S366	6.0003e+08	2.48716e+08	0.414506	Down
SSB	S92	1.5771e+07	4.77095e+06	0.302514	Down
DDX5	S338	702634	317984	0.45256	Down
PES1	S290	3.73772e+06	523775	0.140132	Down
0	S629	1.58081e+06	721430	0.456369	Down
0	S201	2.73261e+06	651968	0.238588	Down
BTBD10	S71	540236	207310	0.38374	Down
0	S160	5.52757e+06	2.02299e+06	0.365981	Down
0	S7	1.12731e+07	4.22429e+06	0.374723	Down
0	S461	2.16409e+08	3.88261e+07	0.179411	Down
0	S88	8474621	3.36072e+06	0.396563	Down
0	S460	968594	467134	0.48228	Down
0	S134	1.74966e+06	750817	0.429121	Down
SUCLA2	S66	1.3716e+06	466691	0.340253	Down
JMJD1C	S135	1.01073e+07	4.48577e+06	0.443814	Down
JMJD1C	S435	3.50729e+06	1.45395e+06	0.41455	Down
ANKZF1	S465	840774	9309.84	0.0110729	Down
TOP1	S10	6.30634e+07	2.69105e+07	0.426722	Down
ZNF507	S888	1.80657e+06	395877	0.219132	Down
PCM1	S537	19609740	3.87705e+06	0.19771	Down
PCM1	S861	799443	9309.84	0.0116454	Down
IQCJ-SCHIP1	S290	1.60103e+06	750590	0.468819	Down
FLCN	S9	1.32632e+06	441189	0.33264	Down
OARD1	S4	2.22869e+06	9309.84	0.00417726	Down
NCOR2	T1373	12508346	9309.84	0.00074429	Down
OXSR1	S427	4.07729e+06	1.64071e+06	0.402401	Down
UPP1	S61	872462	328652	0.376695	Down
SRRT	S81	3.0226e+06	1471750	0.486915	Down
FOXJ3	S34	7.64719e+06	3.49559e+06	0.457108	Down
NUDT5	S3	2.24807e+06	1.11921e+06	0.497855	Down
YWHAZ	S28	1.13835e+06	319407	0.280588	Down
RAB3GAP1	S437	1.54904e+06	522912	0.337572	Down
MAP7D1	S460	10176617	4634684	0.455425	Down
SERBP1	T297	966529	9309.84	0.00963224	Down
DDX46	S199	23931853	9678905	0.404436	Down
DDX46	S346	1.92319e+06	823592	0.428243	Down
NES	S1498	4.03907e+06	1.35847e+06	0.336333	Down
NES	S455	1368727	301005	0.219916	Down
CDK7	S71	33022394	14455901	0.437761	Down
FAM169A	S290	3.08243e+06	1.41594e+06	0.459359	Down
FAM169A	S375	3.34845e+06	988936	0.295342	Down
FAM169A	S389	1.65573e+06	9309.84	0.00562281	Down
TCEAL4	S102	2.4797e+06	751372	0.303009	Down
DCUN1D4	S115	3.98203e+06	1120978	0.281509	Down
SEPTIN11	S9	6.03865e+06	2.39771e+06	0.39706	Down
SEC31A	S799	2.68995e+06	1.11252e+06	0.413583	Down
TNIP2	S7	1.93829e+06	9309.84	0.00480312	Down
0	S560	5.60545e+06	1850593	0.330142	Down
0	T165	1.79493e+06	789957	0.440103	Down
TCEA1	S100	7653646	2.68642e+06	0.350998	Down
TCEA1	S81	3.89554e+06	9309.84	0.00238987	Down
GEM	S23	727373	343527	0.472284	Down
SORBS3	S31	1.88153e+06	897301	0.476899	Down
TDP1	S2	1.34715e+06	644610	0.478499	Down
WASHC2A	S1025	346439	9309.84	0.026873	Down
WASHC2A	S284	7.32928e+06	2.47526e+06	0.337722	Down
WASHC2A	S539	3.94233e+06	388919	0.098652	Down
TCOF1	S1410	18159808	3.95851e+06	0.217982	Down
TCOF1	S272	5.13056e+06	2.09733e+06	0.408791	Down
TCOF1	S273	5.13056e+06	2.09733e+06	0.408791	Down
TCOF1	S277	1540741	478189	0.310363	Down
TCOF1	S279	5.13056e+06	2.09733e+06	0.408791	Down
TCOF1	S349	1.88858e+06	612466	0.3243	Down
TCOF1	S83	1.15294e+06	394257	0.341957	Down
TCOF1	S875	3.98634e+06	9309.84	0.00233544	Down
TCOF1	S877	1.09789e+06	9309.84	0.00847975	Down
TCOF1	T1181	1.68507e+06	758526	0.450144	Down
TCOF1	T862	2.6346e+06	9309.84	0.00353368	Down
MAP9	S79	5762066	2.39815e+06	0.416196	Down
MAP4	S723	1.23273e+07	1.48922e+06	0.120807	Down
EIF4B	S207	6.98325e+06	621040	0.0889328	Down
CALD1	S196	7.486e+06	3.41511e+06	0.456199	Down
ALYREF	S246	1.32267e+06	556422	0.42068	Down
ALYREF	S4	5.27105e+06	1.0445e+06	0.198157	Down
HNRNPH1	S104	4.30325e+07	1.21281e+07	0.281836	Down
ARHGEF7	S438	5332355	2.20708e+06	0.413904	Down
ACSF2	T254	820027	358379	0.437033	Down
DNAJB6	S15	1.11225e+06	312347	0.280824	Down
CREBZF	S50	1.2744e+06	320010	0.251105	Down
BMAL1	S42	1.40932e+06	500816	0.35536	Down
RNASEH2C	S102	3063893	290621	0.0948535	Down
TALDO1	S237	2421599	766264	0.316429	Down
BCL7B	S159	201377	9309.84	0.046231	Down
BCL7B	S163	279385	9309.84	0.0333227	Down
RAP1B	S39	7492895	2650882	0.353786	Down
BPTF	S2307	5685330	1.23085e+06	0.216497	Down
BPTF	S572	1.32345e+07	5.50616e+06	0.416045	Down
BPTF	S700	3.90347e+06	1.8411e+06	0.471656	Down
ACTN4	S423	1.94186e+06	940457	0.484307	Down
PXN	S334	733246	138726	0.189194	Down
C12orf43	S169	9907845	4.72656e+06	0.477052	Down
SMARCA2	S1496	41354834	18552441	0.448616	Down
SMARCA2	S591	1.56536e+06	573964	0.366667	Down
TNFRSF10A	S293	1.63475e+06	752317	0.460203	Down
CNOT2	S80	5.29597e+06	9309.84	0.00175791	Down
RFX5	S185	572540	9309.84	0.0162606	Down
ITSN1	S902	2.05943e+06	965386	0.468764	Down
ITSN1	S904	2.05943e+06	965386	0.468764	Down
SLBP	S189	1.87923e+06	807938	0.42993	Down
ATXN2	S507	1.23606e+06	9309.84	0.00753188	Down
CLK1	S140	6.50894e+06	2.84199e+06	0.436629	Down
CLK1	S341	2.96669e+06	1.39472e+06	0.470126	Down
CLK1	T342	840891	9309.84	0.0110714	Down
PHRF1	S1122	2.12401e+06	446534	0.210232	Down
PHRF1	S844	3.1555e+06	1.31793e+06	0.417661	Down
PPHLN1	S258	787077	239648	0.304478	Down
CLTA	S105	5225519	2395833	0.458487	Down
SPACIA2	S50	1.85658e+06	782303	0.421368	Down
TJP1	S218	25401741	10783054	0.424501	Down
MAX	S108	1.9799e+06	9309.84	0.00470217	Down
NEMF	S789	5.49551e+06	2.71596e+06	0.494214	Down
SYNE2	S2814	625417	211517	0.338202	Down
RBM39	S136	1.3065e+07	5516717	0.422253	Down
RBM39	S24	1.6434e+07	2.06363e+06	0.125571	Down
RBM39	S337	3.70873e+07	7.94762e+06	0.214295	Down
ELAC2	S189	25798564	1.12001e+07	0.434135	Down
ELAC2	S196	4.55429e+06	1477231	0.32436	Down
CLPTM1L	S357	1.59258e+06	768672	0.482659	Down
LEDP/132	S172	831614	278663	0.335087	Down
DPM1	S9	4.14837e+06	9309.84	0.00224422	Down
PHF8	S844	9958089	4852584	0.487301	Down
KDM1B	S17	23634612	1.11526e+07	0.471877	Down
CENPC	S591	3.85845e+06	1.80467e+06	0.467719	Down
LIMCH1	S52	646099	9309.84	0.0144093	Down
UTP15	T51	8163364	1.31276e+06	0.160811	Down
DEK	S306	23045587	1.07758e+07	0.467588	Down
DEK	S307	23045587	1.07758e+07	0.467588	Down
BOD1L1	S1701	1272049	442617	0.347956	Down
BOD1L1	S2128	1.27634e+06	634600	0.497204	Down
BOD1L1	S2815	1.04447e+06	304234	0.291282	Down
BOD1L1	S3029	2.51754e+06	1.02293e+06	0.406323	Down
HBS1L	S34	677784	9309.84	0.0137357	Down
HOOK3	S238	1.39049e+06	604491	0.434733	Down
EEF1D	S2	3.15173e+06	1.44912e+06	0.459785	Down
EIF2B1	S7	13439169	6.61646e+06	0.492327	Down
RNASEK-C17orf49	S137	9549430	4372813	0.457914	Down
ZC3H14	S201	3.71783e+06	603558	0.162341	Down
ZC3H14	S325	2.84339e+07	1.31444e+07	0.462279	Down
NGDN	S156	587399	9309.84	0.0158493	Down
TLE3	S222	1.37592e+06	466431	0.338995	Down
RNF31	S284	737485	232654	0.31547	Down
DUT	S11	39462080	16620151	0.421168	Down
EDC3	T60	2.15398e+06	959995	0.445684	Down
MACF1	S275	5.51507e+06	2.53747e+06	0.460098	Down
SLC7A6	S36	3.50939e+06	1.27609e+06	0.363621	Down
BCOR	S1410	1.05515e+06	433331	0.410684	Down
FBRS	S237	3.26048e+06	9309.84	0.00285536	Down
BAZ2A	S1367	3.09709e+07	14141810	0.456616	Down
RPL17	S5	2.02061e+06	480572	0.237835	Down
PLEKHN1	S124	2132977	578026	0.270995	Down
PNPO	S218	1.1438e+06	508845	0.444874	Down
YTHDC1	S317	1.32113e+06	334561	0.253239	Down
YTHDC1	S320	6.91586e+06	411633	0.0595202	Down
YTHDC1	T148	5.35849e+06	737696	0.137669	Down
CHCHD6	S13	1.12275e+06	560776	0.499468	Down
PHF12	S155	15979143	7985683	0.499757	Down
HDGFL2	S12	23784350	11863758	0.498805	Down
HDGFL2	T4	7055248	9309.84	0.00131956	Down
HDGFL2	T7	7055248	9309.84	0.00131956	Down
HDGFL2	T80	3.52437e+06	1.39189e+06	0.394933	Down
EIF3G	S11	4.73874e+06	1.44575e+06	0.305091	Down
EIF3G	S42	3.06023e+07	1.20304e+07	0.39312	Down
UNK	S42	612445	9309.84	0.0152011	Down
TCF3	S193	7.28858e+06	3.18265e+06	0.436662	Down
PTPN2	S63	1.23591e+06	350126	0.283295	Down
BLTP2	S1951	1.37901e+06	687730	0.498713	Down
EL52	S399	1848206	897735	0.485733	Down
SPTBN1	S2160	2.0284e+07	5.33464e+06	0.262997	Down
SAMD4B	S172	1.23445e+06	9309.84	0.00754168	Down
RPS5	S163	655899	302598	0.461349	Down
BABAM1	S47	2.07823e+06	751713	0.361708	Down
AGPS	T68	990212	9309.84	0.00940187	Down
SMAP	S147	6.09716e+06	1.0914e+06	0.179001	Down
SUPT5H	S32	36409048	1.06425e+07	0.292304	Down
SUPT5H	S666	2.09967e+07	861524	0.0410314	Down
NOP56	S591	7216673	1.83347e+06	0.254061	Down
DDX3X	S410	861869	276371	0.320664	Down
SCD	T199	9.87526e+06	4849607	0.491087	Down
CHD2	S1365	6.26577e+06	2.96882e+06	0.473815	Down
KMT2D	S1834	3.47149e+06	9309.84	0.0026818	Down
BACH1	S445	7.12311e+06	3.12936e+06	0.439325	Down
PPP1R12A	S299	753436	9309.84	0.0123565	Down
ZNF609	S358	2429464	1.04583e+06	0.430476	Down
ZNF609	S842	4234592	1.50842e+06	0.356214	Down
U2SURP	S731	1938363	835952	0.431267	Down
U2SURP	T919	1.70696e+06	706534	0.413914	Down
PGRMC2	S104	824200	404744	0.491075	Down
ZNF185	S602	1.0214e+06	498337	0.487894	Down
PDPK1	S241	9.99805e+06	305282	0.0305341	Down
RNF113A	S253	1.48333e+06	625958	0.421996	Down
RNF113A	S6	73875842	21833514	0.295543	Down
SART1	S474	1.81645e+06	131998	0.0726684	Down
SART1	S486	1.66386e+06	783472	0.470875	Down
SART1	T356	773278	9309.84	0.0120394	Down
ADCY6	S54	5.30794e+06	9309.84	0.00175394	Down
HNRNPR	S23	4.1712e+06	1.90148e+06	0.455859	Down
HTATSF1	S481	2.63288e+06	1.11245e+06	0.422521	Down
HTATSF1	S494	1.7604e+06	468435	0.266096	Down
HTATSF1	S529	8.88637e+07	21787355	0.245177	Down
HTATSF1	S561	4099008	582727	0.142163	Down
NRDC	S94	1.935e+07	7.24755e+06	0.37455	Down
SMARCA5	S825	2.52256e+06	987158	0.391332	Down
MCM3AP	S538	7.79958e+06	3.678e+06	0.471564	Down
BUB1B	S670	1.51449e+06	734461	0.484955	Down
EIF5B	S137	7.30798e+07	3.42851e+07	0.469145	Down
EIF5B	S66	3.47617e+06	1.54608e+06	0.444764	Down
BRD4	S601	1.81184e+07	8.62164e+06	0.47585	Down
RNASEH1	S76	2.54241e+06	899012	0.353606	Down
CPNE3	S476	713163	326509	0.457832	Down
RAB11FIP3	S102	1.02076e+06	9309.84	0.0091205	Down
SF3B1	T296	1.47326e+07	5.92075e+06	0.40188	Down
NUP155	S4	4334776	900366	0.207708	Down
PHF14	S298	19413260	9511235	0.489935	Down
UBR5	S1308	4719807	9309.84	0.0019725	Down
UBR5	T1306	3947258	1.37505e+06	0.348356	Down
UBE4B	S79	1.63845e+06	774815	0.472895	Down
POLR1A	T357	3.77018e+06	1.50005e+06	0.397873	Down
STAU1	S176	4753789	2.00013e+06	0.420745	Down
CAVIN2	S315	980634	308161	0.314247	Down
CAVIN2	S403	2.9306e+06	9309.84	0.00317677	Down
C5	S192	5.90216e+06	2.82799e+06	0.479144	Down
ANXA1	S173	3.38967e+06	689228	0.203332	Down
ATP1A1	S228	1.26295e+06	533170	0.422162	Down
HMGN1	S8	881801	430116	0.48777	Down
RPLP2	S29	1.54138e+06	686954	0.445673	Down
RPLP2	S86	2.9351e+07	9.14147e+06	0.311453	Down
JUN	S243	3.76757e+06	1.05712e+06	0.280583	Down
JUN	S73	44418416	21356356	0.4808	Down
KRT18	T195	1.69677e+06	579727	0.341666	Down
KRT8	S124	611100	9309.84	0.0152346	Down
KRT8	S475	2.79213e+07	1.35548e+07	0.485467	Down
CDK1	S39	3.95361e+06	1.11998e+06	0.28328	Down
ANXA2	S184	5.83893e+06	2596681	0.444719	Down
VIM	S339	13448428	6.38641e+06	0.474881	Down
PARP1	S41	952425	9309.84	0.00977488	Down
PARP1	S75	2.74542e+06	1.21318e+06	0.441894	Down
PARP1	S782	1.27821e+07	5.26674e+06	0.412042	Down
RGPD1	S1463	2.66994e+07	13107418	0.490926	Down
MYBL1	S458	666528	282023	0.423122	Down
TOP2A	S1106	4.38832e+08	1.53092e+08	0.348861	Down
TOP2A	S1247	1.69328e+07	4.33317e+06	0.255904	Down
TOP2A	S1295	6.86745e+06	1.37155e+06	0.199717	Down
TOP2A	S1332	765745	324916	0.424314	Down
TOP2A	S1351	34202348	14534467	0.424955	Down
TOP2A	S1354	4.62694e+07	9.77998e+06	0.21137	Down
TOP2A	S1476	979932	238726	0.243614	Down
TOP2A	S4	361516	163434	0.45208	Down
IGF2R	S2484	59888260	1.79952e+06	0.0300479	Down
TPR	S1838	6.39374e+06	3.075e+06	0.480939	Down
SRC	Y439	1.11182e+06	9309.84	0.00837355	Down
XRCC6	S2	7.36578e+06	3.53294e+06	0.479642	Down
XRCC6	S520	1.87296e+07	8.21414e+06	0.438566	Down
XRCC6	S560	4.37561e+06	1.28973e+06	0.294754	Down
[truncated: 654 more rows]
